# Supplementary material for: Extensive identification of serum metabolites related to microbes in different gut locations and evaluating their associations with porcine fatness
Source: Microb Biotechnol. 2023 Mar 14;16(6):1293–311. doi: 10.1111/1751-7915.14245 (PMC10221527; doi:10.1111/1751-7915.14245)
Supplement: Supplementary file 2 — Table S1. Table S2. Table S3. Table S4. Table S5. Table S6. Table S7. Table S8. Table S9. Table S10. Table S11. Table S12. Table S13. Table S14. [file MBT2-16-1293-s002.xlsx]

## Sheet: Table S1
Supplementary Table 1. Serum metabolites identified by the untargeted metabolome measurement
Metabolites	M/Z value	HMDB ID	Mode
D-Sedoheptulose 7-phosphate	0.73_313.0288m/z	HMDB0001068	positive
O-Phosphothreonine	0.76_200.0308m/z	HMDB0011185	positive
trifluoroacetic acid	0.78_112.9854m/z	HMDB0014118	negative
3-Methylsulfinylpropyl isothiocyanate	0.78_164.0197m/z	HMDB0006095	positive
Nicotinuric acid	0.80_203.0435m/z	HMDB0003269	positive
Taurine	0.82_124.0071m/z	HMDB0000251	negative
Gamma-Aminobutyric acid	0.83_102.0557m/z	HMDB0000112	negative
Ornithine	0.83_131.0824m/z	HMDB0000214	negative
L-Glutamic acid	0.83_147.0528n	HMDB0000148	negative
Citrulline	0.83_174.0875m/z	HMDB0000904	negative
Galactonic acid	0.84_196.0575n	HMDB0000565	negative
Cysteine-S-sulfate	0.85_199.9685m/z	HMDB0000731	negative
Threonic acid	0.86_136.0367n	HMDB0000943	negative
4-Guanidinobutanoic acid	0.87_126.0663m/z	HMDB0003464	negative
Uridine	0.83_245.0740m/z	HMDB0000296	negative
N-Acetylneuraminic acid	0.88_308.0973m/z	HMDB0000230	negative
Glyceric acid	0.90_105.0186m/z	HMDB0000139	negative
Vanillylmandelic acid	0.90_216.0862m/z	HMDB0000291	positive
3',4,4'-Trihydroxypulvinone	0.92_293.0464m/z	HMDB0030563	negative
Urocanic acid	0.93_161.0310m/z	HMDB0000301	positive
D-Malic acid	1.00_133.0143m/z	HMDB0031518	negative
Oxoglutaric acid	1.06_145.0135m/z	HMDB0000208	negative
Uracil	1.15_111.0195m/z	HMDB0000300	negative
Uric acid	1.15_167.0209m/z	HMDB0000289	negative
N-Methylhydantoin	1.26_137.0322m/z	HMDB0000076	positive
o-Tyrosine	1.48_180.0665m/z	HMDB0006050	negative
3-Hydroxyglutaric acid	1.50_129.0188m/z	HMDB0000428	negative
N-Acetylputrescine	1.86_129.1033m/z	HMDB0002064	negative
Dodecanedioylcarnitine	10.23_391.2796m/z	HMDB0013327	positive
Adrenic acid	10.26_331.2639m/z	HMDB0002226	negative
5-Hydroxyvalproic acid	10.32_143.1083m/z	HMDB0013898	positive
3-Methylxanthine	11.87_165.0409m/z	HMDB0001886	negative
acetylisoniazid	12.54_197.1039m/z	HMDB0041821	positive
2-Hexenoylcarnitine	12.66_275.1946m/z	HMDB0013161	positive
Melanin	13.48_336.0954m/z	HMDB0004068	positive
5-Hydroxylysine	13.49_163.1072m/z	HMDB0000450	positive
2-Oxoarginine	13.49_174.0866m/z	HMDB0004225	negative
Isobutyryl-L-carnitine	14.85_232.1551m/z	HMDB0000736	positive
3-Hydroxysuberic acid	15.54_213.0713m/z	HMDB0000325	positive
5'-Deoxyadenosine	15.57_269.1338m/z	HMDB0001983	positive
Norcotinine	15.62_185.0678m/z	HMDB0001297	positive
14,15-DiHETrE	16.61_356.2781m/z	HMDB0002265	positive
Hypoxanthine	17.59_273.0843m/z	HMDB0000157	positive
Pregnenolone sulfate	17.81_397.2049m/z	HMDB0000774	positive
Promazine 5-sulfoxide	17.86_301.1350m/z	HMDB0013938	positive
1-Methylhistidine	18.26_187.1185m/z	HMDB0000001	positive
13,14-Dihydro PGE1	18.39_374.2891m/z	HMDB0002689	positive
16-a-Hydroxypregnenolone	18.56_350.2691m/z	HMDB0000315	positive
Tetradecanoylcarnitine	18.92_394.2905m/z	HMDB0005066	positive
Deoxyadenosine	19.04_274.0912m/z	HMDB0000101	positive
Vitamin K1 2,3-epoxide	19.12_467.3522m/z	HMDB0002972	positive
5-Methoxydimethyltryptamine	19.22_437.2902m/z	HMDB0002004	positive
N2,N2-Dimethylguanosine	19.41_329.1591m/z	HMDB0004824	positive
2,3-Dinor-6-keto-prostaglandin F1 a	19.51_365.1923m/z	HMDB0002277	positive
Adrenoyl ethanolamide	19.52_376.3179m/z	HMDB0013626	positive
8-Hydroxyguanosine	19.59_317.1194m/z	HMDB0002044	positive
Xanthosine	2.53_283.0674m/z	HMDB0000299	negative
5-Hydroxy-6-methoxyindole glucuronide	2.60_338.0865m/z	HMDB0010363	negative
Cinnamic acid	2.70_147.0450m/z	HMDB0000567	negative
Deoxyinosine	2.71_251.0780m/z	HMDB0000071	negative
Succinyladenosine	2.73_382.1007m/z	HMDB0000912	negative
9-Methyluric acid	2.76_163.0241m/z	HMDB0001973	negative
Salicyluric acid	2.87_176.0350m/z	HMDB0000840	negative
DL-Dopa	2.87_178.0520m/z	HMDB0000609	negative
DOPA sulfate	2.87_258.0100m/z	HMDB0002028	negative
D-Galactose	20.37_361.1345m/z	HMDB0000143	positive
Guanosine	20.52_301.1283m/z	HMDB0000133	positive
3,4-Dihydroxyphenylacetone	20.93_333.1337m/z	HMDB0031132	positive
Tryptamine	3.00_159.0923m/z	HMDB0000303	negative
D-Tryptophan	3.01_203.0823m/z	HMDB0013609	negative
Serotonin	3.02_157.0767m/z	HMDB0000259	negative
3-Indole carboxylic acid glucuronide	3.18_336.0708m/z	HMDB0013189	negative
3-Hydroxyquinine	3.22_339.1694m/z	HMDB0001091	negative
Dopamine quinone	3.34_132.0449m/z	HMDB0012219	negative
Indoxyl sulfate	3.34_212.0021m/z	HMDB0000682	negative
Dopamine	3.42_134.0608m/z	HMDB0000073	negative
Hippuric acid	3.42_178.0507m/z	HMDB0000714	negative
Pyridoxine	3.48_150.0545m/z	HMDB0000239	negative
2-Phenylglycine	3.49_132.0448m/z	HMDB0002210	negative
Malonic acid	3.68_103.0029m/z	HMDB0000691	negative
p-Cresol glucuronide	3.68_265.0695m/z	HMDB0011686	negative
L-Acetylcarnitine	13.98_204.1230m/z	HMDB0000201	negative
Kynurenic acid	3.84_207.0761m/z	HMDB0000715	positive
Phosphorylcholine	3.86_165.0555m/z	HMDB0001565	negative
Acetyl-N-formyl-5-methoxykynurenamine	3.89_245.0957m/z	HMDB0004259	negative
Cortolone-3-glucuronide	3.99_541.2629m/z	HMDB0010320	negative
Tetrahydroaldosterone-3-glucuronide	4.15_539.2489m/z	HMDB0010357	negative
Glutarylcarnitine	4.19_256.1201m/z	HMDB0013130	negative
3-Hydroxysebacic acid	4.24_199.0965m/z	HMDB0000350	negative
11-beta-hydroxyandrosterone-3-glucuronide	4.38_481.2427m/z	HMDB0010351	negative
Cholesterol sulfate	4.45_465.3031m/z	HMDB0000653	negative
Tauroursodeoxycholic acid	4.53_498.2875m/z	HMDB0000874	negative
Tiglylcarnitine	4.59_242.1401m/z	HMDB0002366	negative
Cholic acid glucuronide	4.61_583.3118m/z	HMDB0002577	negative
Testosterone sulfate	4.62_367.1588m/z	HMDB0002833	negative
Leukotriene F4	4.72_549.2635m/z	HMDB0006465	negative
Deoxycholic acid 3-glucuronide	4.76_567.3143m/z	HMDB0002596	negative
Glycochenodeoxycholic acid 3-glucuronide	4.79_624.3367m/z	HMDB0002579	negative
Thyroxine	4.80_775.6768m/z	HMDB0000248	negative
Traumatic acid	4.85_227.1274m/z	HMDB0000933	negative
9,12,13-TriHOME	4.88_329.2339m/z	HMDB0004708	negative
12(13)Ep-9-KODE	4.90_309.2060m/z	HMDB0013623	negative
Oxidized glutathione	4.92_611.1443m/z	HMDB0003337	negative
Dodecanedioic acid	5.04_230.1536n	HMDB0000623	negative
S-4'-Hydroxywarfarin	6.33_305.0809m/z	HMDB0013881	negative
3-alpha,20-alpha-dihydroxy-5-beta-pregnane 3-glucuronide	5.20_495.2934m/z	HMDB0010352	negative
Cholestane-3,7,12,25-tetrol-3-glucuronide	5.43_611.3781m/z	HMDB0010355	negative
3-Hydroxytetradecanedioic acid	5.46_255.1629m/z	HMDB0000394	negative
SR 49498	5.54_445.2395m/z	HMDB0013845	negative
3-Hydroxy-9-hexadecenoylcarnitine	5.57_394.2940m/z	HMDB0013333	negative
Tetradecanedioic acid	5.77_239.1678m/z	HMDB0000872	negative
Verapamil metabolite D-617	6.18_271.1827m/z	HMDB0013962	negative
2-Methoxy-estradiol-17b 3-glucuronide	6.23_459.2019m/z	HMDB0006765	negative
Lipoxin A4	6.26_351.2149m/z	HMDB0004385	negative
Sebacic acid	6.35_201.1128m/z	HMDB0000792	negative
3-Hydroxyhexadecadienoylcarnitine	6.46_392.2808m/z	HMDB0013335	negative
Lithocholic acid glycine conjugate	6.66_432.3148m/z	HMDB0000698	negative
15,16-DiHODE	7.05_311.2226m/z	HMDB0010208	negative
N-Desmethyleletriptan	7.05_367.1480m/z	HMDB0013919	negative
Ribothymidine	7.13_239.0668m/z	HMDB0000884	negative
19,20-DiHDPA	7.27_361.2363m/z	HMDB0010214	negative
(9S,10E,12Z,15Z)-9-Hydroxy-10,12,15-octadecatrienoic acid	7.59_293.2126m/z	HMDB0031934	negative
Avenoleic acid	7.77_295.2271m/z	HMDB0029978	negative
D-Xylose	7.79_301.1114m/z	HMDB0000098	positive
3-Hydroxy-cis-5-tetradecenoylcarnitine	8.22_366.2665m/z	HMDB0013330	negative
19(S)-HETE	9.12_301.2159m/z	HMDB0011136	negative
Sulfolithocholic acid	9.36_455.2467m/z	HMDB0000907	negative
15(S)-Hydroxyeicosatrienoic acid	9.44_303.2327m/z	HMDB0005045	negative

## Sheet: Table S2
Supplementary Table 2. Significant correlations between gut microbial genera in the ileum and serum metabolites
Bacteria-genera	Metabolites	P-value	Z score	Correlarion type
d__Bacteria;p__Campilobacterota;c__Campylobacteria;o__Campylobacterales;f__Helicobacteraceae;g__Helicobacter	Hypoxanthine	0.000147129	-3.88692	quantitive
d__Bacteria;p__Firmicutes;c__Bacilli;o__Lactobacillales;f__Lactobacillaceae;g__Lactobacillus	2-Hexenoylcarnitine	9.11e-08	-5.51484	quantitive
d__Bacteria;p__Firmicutes;c__Bacilli;o__Erysipelotrichales;f__Erysipelotrichaceae;g__Turicibacter	2-Hexenoylcarnitine	0.000215007	-3.75789	quantitive
d__Bacteria;p__Firmicutes;c__Clostridia;o__Peptostreptococcales-Tissierellales;f__Peptostreptococcaceae;g__Romboutsia	2-Hexenoylcarnitine	8.35e-05	4.00095	quantitive
d__Bacteria;p__Firmicutes;c__Clostridia;o__Clostridiales;f__Clostridiaceae;g__Clostridium_sensu_stricto_6	2-Hexenoylcarnitine	0.000666132	-3.44717	binary
d__Bacteria;p__Firmicutes;c__Bacilli;o__Lactobacillales;f__Lactobacillaceae;g__Lactobacillus	Tetradecanedioic acid	5.61e-07	-5.14507	quantitive
d__Bacteria;p__Firmicutes;c__Bacilli;o__Erysipelotrichales;f__Erysipelotrichaceae;g__Turicibacter	Tetradecanedioic acid	0.000386141	-3.54938	Meta
d__Bacteria;p__Firmicutes;c__Bacilli;o__Lactobacillales;f__Lactobacillaceae;g__Lactobacillus	Hippuric acid	0.000560023	3.45027	Meta
d__Bacteria;p__Firmicutes;c__Bacilli;o__Erysipelotrichales;f__Erysipelotrichaceae;g__Turicibacter	Hippuric acid	4.18e-05	4.17406	quantitive
d__Bacteria;p__Firmicutes;c__Clostridia;o__Peptostreptococcales-Tissierellales;f__Peptostreptococcaceae;g__Romboutsia	Hippuric acid	4.67e-05	-4.14539	quantitive
d__Bacteria;p__Firmicutes;c__Clostridia;o__Lachnospirales;f__Lachnospiraceae;g__Lachnospiraceae_UCG-007	Hippuric acid	2.52e-05	4.21277	Meta
d__Bacteria;p__Firmicutes;c__Clostridia;o__Lachnospirales;f__Lachnospiraceae;g__Cellulosilyticum	Hippuric acid	0.000311638	3.60543	Meta
d__Bacteria;p__Proteobacteria;c__Gammaproteobacteria;o__Pasteurellales;f__Pasteurellaceae;g__Actinobacillus	Hippuric acid	0.0018497	-3.14753	binary
d__Bacteria;p__Firmicutes;c__Clostridia;o__Clostridiales;f__Clostridiaceae;g__Clostridium_sensu_stricto_6	Hippuric acid	6.73e-05	3.98546	Meta
d__Bacteria;p__Firmicutes;c__Bacilli;o__Erysipelotrichales;f__Erysipelotrichaceae;g__Turicibacter	Ornithine	0.000693557	3.39211	Meta
d__Bacteria;p__Firmicutes;c__Clostridia;o__Peptostreptococcales-Tissierellales;f__Peptostreptococcaceae;g__Romboutsia	Ornithine	4.86e-05	-4.13552	quantitive
d__Bacteria;p__Firmicutes;c__Clostridia;o__Clostridiales;f__Clostridiaceae;g__Clostridium_sensu_stricto_1	Ornithine	0.000393248	3.59405	quantitive
d__Bacteria;p__Firmicutes;c__Clostridia;o__Lachnospirales;f__Lachnospiraceae;g__Lachnospiraceae_UCG-007	Ornithine	6.53e-05	3.99288	Meta
d__Bacteria;p__Firmicutes;c__Clostridia;o__Lachnospirales;f__Lachnospiraceae;g__Cellulosilyticum	Ornithine	0.00151232	3.17231	Meta
d__Bacteria;p__Firmicutes;c__Bacilli;o__Lactobacillales;f__Carnobacteriaceae;g__Atopostipes	Ornithine	0.000965853	3.30029	Meta
d__Bacteria;p__Firmicutes;c__Clostridia;o__Clostridiales;f__Clostridiaceae;g__Clostridium_sensu_stricto_6	Ornithine	0.000646128	3.41147	Meta
d__Bacteria;p__Firmicutes;c__Clostridia;o__Peptostreptococcales-Tissierellales;f__Peptostreptococcaceae;g__Romboutsia	Deoxycholic acid 3-glucuronide	1.95e-05	-4.35532	quantitive
d__Bacteria;p__Campilobacterota;c__Campylobacteria;o__Campylobacterales;f__Helicobacteraceae;g__Helicobacter	Deoxycholic acid 3-glucuronide	0.000676632	-3.39888	Meta
d__Bacteria;p__Firmicutes;c__Clostridia;o__Clostridiales;f__Clostridiaceae;g__Clostridium_sensu_stricto_6	Deoxycholic acid 3-glucuronide	0.000902966	3.31914	Meta
d__Bacteria;p__Firmicutes;c__Bacilli;o__Erysipelotrichales;f__Erysipelotrichaceae;g__Turicibacter	Citrulline	0.00234405	3.04278	Meta
d__Bacteria;p__Firmicutes;c__Clostridia;o__Peptostreptococcales-Tissierellales;f__Peptostreptococcaceae;g__Romboutsia	Citrulline	4.92e-05	-4.13261	quantitive
d__Bacteria;p__Firmicutes;c__Clostridia;o__Clostridiales;f__Clostridiaceae;g__Clostridium_sensu_stricto_1	Citrulline	9.84e-05	3.95946	quantitive
d__Bacteria;p__Firmicutes;c__Clostridia;o__Lachnospirales;f__Lachnospiraceae;g__Lachnospiraceae_UCG-007	Citrulline	0.000100725	3.88884	Meta
d__Bacteria;p__Firmicutes;c__Clostridia;o__Lachnospirales;f__Lachnospiraceae;g__Cellulosilyticum	Citrulline	0.000841476	3.33878	Meta
d__Bacteria;p__Firmicutes;c__Bacilli;o__Staphylococcales;f__Staphylococcaceae;g__Jeotgalicoccus	Citrulline	0.000800861	3.42461	quantitive
d__Bacteria;p__Proteobacteria;c__Gammaproteobacteria;o__Pasteurellales;f__Pasteurellaceae;g__Actinobacillus	Citrulline	0.00224106	-3.0887	binary
d__Bacteria;p__Firmicutes;c__Bacilli;o__Lactobacillales;f__Carnobacteriaceae;g__Atopostipes	Citrulline	0.000307875	3.60858	Meta
d__Bacteria;p__Firmicutes;c__Bacilli;o__Lactobacillales;f__Aerococcaceae;g__Facklamia	Citrulline	0.00111526	3.25971	Meta
d__Bacteria;p__Firmicutes;c__Clostridia;o__Clostridiales;f__Clostridiaceae;g__Clostridium_sensu_stricto_6	Citrulline	0.000676702	3.39885	Meta
d__Bacteria;p__Firmicutes;c__Bacilli;o__Lactobacillales;f__Lactobacillaceae;g__Lactobacillus	Dopamine	0.000911046	3.31665	Meta
d__Bacteria;p__Firmicutes;c__Bacilli;o__Erysipelotrichales;f__Erysipelotrichaceae;g__Turicibacter	Dopamine	4.29e-05	4.16781	quantitive
d__Bacteria;p__Firmicutes;c__Clostridia;o__Peptostreptococcales-Tissierellales;f__Peptostreptococcaceae;g__Romboutsia	Dopamine	4.7e-05	-4.14394	quantitive
d__Bacteria;p__Firmicutes;c__Clostridia;o__Lachnospirales;f__Lachnospiraceae;g__Lachnospiraceae_UCG-007	Dopamine	3.24e-05	4.15583	Meta
d__Bacteria;p__Firmicutes;c__Clostridia;o__Lachnospirales;f__Lachnospiraceae;g__Cellulosilyticum	Dopamine	0.000415606	3.52997	Meta
d__Bacteria;p__Proteobacteria;c__Gammaproteobacteria;o__Pasteurellales;f__Pasteurellaceae;g__Actinobacillus	Dopamine	0.00192769	-3.13495	binary
d__Bacteria;p__Firmicutes;c__Clostridia;o__Clostridiales;f__Clostridiaceae;g__Clostridium_sensu_stricto_6	Dopamine	7.54e-05	3.95843	Meta
d__Bacteria;p__Bacteroidota;c__Bacteroidia;o__Bacteroidales;f__Bacteroidales_RF16_group;g__Bacteroidales_RF16_group	Tauroursodeoxycholic acid	0.000158765	-3.88245	quantitive
d__Bacteria;p__Bacteroidota;c__Bacteroidia;o__Bacteroidales;f__Rikenellaceae;g__Rikenellaceae_RC9_gut_group	Tauroursodeoxycholic acid	0.00150012	-3.17466	Meta
d__Bacteria;p__Spirochaetota;c__Spirochaetia;o__Spirochaetales;f__Spirochaetaceae;g__Treponema	Tauroursodeoxycholic acid	7.69e-05	-3.95392	Meta
d__Bacteria;p__Bacteroidota;c__Bacteroidia;o__Bacteroidales;f__Muribaculaceae;g__Muribaculaceae	Tauroursodeoxycholic acid	0.000564096	-3.53575	quantitive
d__Bacteria;p__Actinobacteriota;c__Actinobacteria;o__Micrococcales;f__Microbacteriaceae;g__Microbacterium	Tauroursodeoxycholic acid	0.00204117	-3.19896	quantitive
d__Bacteria;p__Firmicutes;c__Bacilli;o__Lactobacillales;f__Lactobacillaceae;g__Lactobacillus	15,16-DiHODE	6.03e-06	-4.62985	quantitive
d__Bacteria;p__Fusobacteriota;c__Fusobacteriia;o__Fusobacteriales;f__Fusobacteriaceae;g__Fusobacterium	3-alpha,20-alpha-dihydroxy-5-beta-pregnane 3-glucuronide	3.09e-06	4.77518	binary
d__Bacteria;p__Firmicutes;c__Bacilli;o__Lactobacillales;f__Lactobacillaceae;g__Lactobacillus	Dodecanedioic acid	7.76e-05	-4.02204	quantitive
d__Bacteria;p__Firmicutes;c__Bacilli;o__Erysipelotrichales;f__Erysipelotrichaceae;g__Turicibacter	Lithocholic acid glycine conjugate	2.33e-05	-4.23101	Meta
d__Bacteria;p__Firmicutes;c__Clostridia;o__Peptostreptococcales-Tissierellales;f__Peptostreptococcaceae;g__Romboutsia	Lithocholic acid glycine conjugate	0.000535135	3.50878	quantitive
d__Bacteria;p__Firmicutes;c__Bacilli;o__Lactobacillales;f__Lactobacillaceae;g__Lactobacillus	3-Hydroxysebacic acid	4.83e-05	-4.13988	quantitive
d__Bacteria;p__Firmicutes;c__Bacilli;o__Erysipelotrichales;f__Erysipelotrichaceae;g__Turicibacter	3-Hydroxysebacic acid	6.6e-07	-4.97287	Meta
d__Bacteria;p__Firmicutes;c__Clostridia;o__Peptostreptococcales-Tissierellales;f__Peptostreptococcaceae;g__Romboutsia	3-Hydroxysebacic acid	0.00108341	3.30713	quantitive
d__Bacteria;p__Firmicutes;c__Clostridia;o__Clostridiales;f__Clostridiaceae;g__Clostridium_sensu_stricto_1	3-Hydroxysebacic acid	0.001453	-3.22032	quantitive
d__Bacteria;p__Firmicutes;c__Clostridia;o__Lachnospirales;f__Lachnospiraceae;g__Lachnospiraceae_UCG-007	3-Hydroxysebacic acid	2.06e-05	-4.258	Meta
d__Bacteria;p__Firmicutes;c__Clostridia;o__Clostridiales;f__Clostridiaceae;g__Clostridium_sensu_stricto_6	3-Hydroxysebacic acid	6.78e-05	-3.98387	Meta
d__Bacteria;p__Proteobacteria;c__Gammaproteobacteria;o__Enterobacterales;f__Enterobacteriaceae;g__Escherichia-Shigella	4-Guanidinobutanoic acid	5.03e-05	4.12704	quantitive
d__Bacteria;p__Bacteroidota;c__Bacteroidia;o__Bacteroidales;f__Muribaculaceae;g__Muribaculaceae	4-Guanidinobutanoic acid	0.000430196	-3.52083	Meta
d__Bacteria;p__Firmicutes;c__Bacilli;o__Lactobacillales;f__Lactobacillaceae;g__Lactobacillus	Traumatic acid	0.000109939	-3.93363	quantitive
d__Bacteria;p__Firmicutes;c__Bacilli;o__Erysipelotrichales;f__Erysipelotrichaceae;g__Turicibacter	Traumatic acid	1.12e-05	-4.39358	Meta
d__Bacteria;p__Firmicutes;c__Clostridia;o__Peptostreptococcales-Tissierellales;f__Peptostreptococcaceae;g__Romboutsia	Traumatic acid	0.00119439	3.27849	quantitive
d__Bacteria;p__Firmicutes;c__Clostridia;o__Lachnospirales;f__Lachnospiraceae;g__Lachnospiraceae_UCG-007	Traumatic acid	4.05e-05	-4.10458	Meta
d__Bacteria;p__Firmicutes;c__Clostridia;o__Clostridiales;f__Clostridiaceae;g__Clostridium_sensu_stricto_6	Traumatic acid	0.000461063	-3.50241	Meta
d__Bacteria;p__Proteobacteria;c__Gammaproteobacteria;o__Enterobacterales;f__Enterobacteriaceae;g__Klebsiella	3-Hydroxy-9-hexadecenoylcarnitine	0.000137526	-4.00347	quantitive
d__Bacteria;p__Proteobacteria;c__Gammaproteobacteria;o__Enterobacterales;f__Enterobacteriaceae;g__Escherichia-Shigella	Deoxyinosine	8.24e-06	4.55518	quantitive
d__Bacteria;p__Fusobacteriota;c__Fusobacteriia;o__Fusobacteriales;f__Fusobacteriaceae;g__Fusobacterium	Deoxyinosine	4.83e-05	4.06379	Meta
d__Bacteria;p__Firmicutes;c__Bacilli;o__Erysipelotrichales;f__Erysipelotrichaceae;g__Turicibacter	9,12,13-TriHOME	3.13e-08	5.71695	binary
d__Bacteria;p__Firmicutes;c__Bacilli;o__Erysipelotrichales;f__Erysipelotrichaceae;g__Turicibacter	3-Hydroxytetradecanedioic acid	3.25e-05	-4.15527	Meta
d__Bacteria;p__Firmicutes;c__Clostridia;o__Lachnospirales;f__Lachnospiraceae;g__Lachnospiraceae_UCG-007	3-Hydroxytetradecanedioic acid	0.000257964	-3.65422	Meta
d__Bacteria;p__Firmicutes;c__Negativicutes;o__Veillonellales-Selenomonadales;f__Veillonellaceae;g__Veillonella	3-Hydroxytetradecanedioic acid	0.000328394	-3.59181	Meta
d__Bacteria;p__Firmicutes;c__Negativicutes;o__Veillonellales-Selenomonadales;f__Veillonellaceae;g__Veillonella	Oxoglutaric acid	0.000257724	-3.75322	quantitive
d__Bacteria;p__Firmicutes;c__Bacilli;o__Lactobacillales;f__Lactobacillaceae;g__Lactobacillus	Indoxyl sulfate	9.31e-05	3.90794	Meta
d__Bacteria;p__Proteobacteria;c__Gammaproteobacteria;o__Aeromonadales;f__Aeromonadaceae;g__Aeromonas	Indoxyl sulfate	0.000250544	3.71603	binary
d__Bacteria;p__Actinobacteriota;c__Actinobacteria;o__Micrococcales;f__Microbacteriaceae;g__Microbacterium	Indoxyl sulfate	0.000303077	3.66491	binary
d__Bacteria;p__Actinobacteriota;c__Actinobacteria;o__Pseudonocardiales;f__Pseudonocardiaceae;g__Saccharopolyspora	Indoxyl sulfate	0.000812143	3.39066	binary
d__Bacteria;p__Firmicutes;c__Bacilli;o__Lactobacillales;f__Leuconostocaceae;g__Leuconostoc	Indoxyl sulfate	0.00109635	3.30365	binary
d__Bacteria;p__Firmicutes;c__Bacilli;o__Lactobacillales;f__Lactobacillaceae;g__Lactobacillus	Lipoxin A4	0.00312698	-2.9856	quantitive
d__Bacteria;p__Actinobacteriota;c__Actinobacteria;o__Corynebacteriales;f__Nocardiaceae;g__Rhodococcus	Lipoxin A4	0.00100431	-3.28932	Meta
d__Bacteria;p__Firmicutes;c__Bacilli;o__Staphylococcales;f__Staphylococcaceae;g__Jeotgalicoccus	Lipoxin A4	0.00317003	2.95075	Meta
d__Bacteria;p__Firmicutes;c__Bacilli;o__Lactobacillales;f__Carnobacteriaceae;g__Atopostipes	Lipoxin A4	0.00244551	3.06165	binary
d__Bacteria;p__Actinobacteriota;c__Actinobacteria;o__Streptomycetales;f__Streptomycetaceae;g__Streptomyces	Lipoxin A4	7.26e-05	-4.03605	binary
d__Bacteria;p__Firmicutes;c__Bacilli;o__Lactobacillales;f__Enterococcaceae;g__Enterococcus	Lipoxin A4	0.00139083	-3.31858	quantitive
d__Bacteria;p__Proteobacteria;c__Gammaproteobacteria;o__Burkholderiales;f__Burkholderiaceae;g__Ralstonia	Lipoxin A4	0.00187682	-3.10906	Meta
d__Bacteria;p__Cyanobacteria;c__Cyanobacteriia;o__Chloroplast;f__Chloroplast;g__Chloroplast	Lipoxin A4	0.00246716	-3.05891	binary
d__Bacteria;p__Actinobacteriota;c__Actinobacteria;o__Micrococcales;f__Microbacteriaceae;g__Microbacterium	Lipoxin A4	0.00013246	-3.88332	binary
d__Bacteria;p__Actinobacteriota;c__Actinobacteria;o__Pseudonocardiales;f__Pseudonocardiaceae;g__Saccharopolyspora	Lipoxin A4	0.00141407	-3.19176	Meta
d__Bacteria;p__Firmicutes;c__Bacilli;o__Lactobacillales;f__Leuconostocaceae;g__Leuconostoc	Lipoxin A4	2.02e-05	-4.34689	binary
d__Bacteria;p__Firmicutes;c__Bacilli;o__Lactobacillales;f__Lactobacillaceae;g__Pediococcus	Lipoxin A4	0.00037413	-3.60769	binary
d__Bacteria;p__Firmicutes;c__Bacilli;o__Lactobacillales;f__Leuconostocaceae;g__Weissella	Lipoxin A4	0.000230687	-3.73803	binary
d__Bacteria;p__Firmicutes;c__Bacilli;o__Thermoactinomycetales;f__Thermoactinomycetaceae;g__Kroppenstedtia	Lipoxin A4	0.00314849	-2.98229	binary
d__Bacteria;p__Firmicutes;c__Bacilli;o__Staphylococcales;f__Staphylococcaceae;g__Jeotgalicoccus	12(13)Ep-9-KODE	0.000279957	3.72411	quantitive
d__Bacteria;p__Firmicutes;c__Bacilli;o__Bacillales;f__Bacillaceae;g__Anoxybacillus	3-Methylxanthine	0.000413178	-3.53152	Meta
d__Bacteria;p__Deinococcota;c__Deinococci;o__Thermales;f__Thermaceae;g__Thermus	3-Methylxanthine	0.000311079	-3.66905	quantitive
d__Bacteria;p__Proteobacteria;c__Gammaproteobacteria;o__Pasteurellales;f__Pasteurellaceae;g__Actinobacillus	Succinyladenosine	3.96e-06	4.72014	binary

## Sheet: Table S3
Supplementary Table 3. Significant correlations between gut microbial ASVs in the ileum and serum metabolites
Bacteria-ASVs	Metabolites	P-value	Z score	Correlarion type	Taxonomy
Asv00006	2-Hexenoylcarnitine	3.27228e-07	-5.2586	quantitive	d__Bacteria; p__Firmicutes; c__Bacilli; o__Lactobacillales; f__Lactobacillaceae; g__Lactobacillus
Asv00055	2-Hexenoylcarnitine	0.000170543	-3.81891	quantitive	d__Bacteria; p__Firmicutes; c__Bacilli; o__Erysipelotrichales; f__Erysipelotrichaceae; g__Turicibacter
Asv00090	2-Hexenoylcarnitine	8.62692e-05	3.99276	quantitive	d__Bacteria; p__Firmicutes; c__Clostridia; o__Peptostreptococcales-Tissierellales; f__Peptostreptococcaceae; g__Romboutsia
Asv00110	2-Hexenoylcarnitine	0.000335202	-3.64324	quantitive	d__Bacteria; p__Firmicutes; c__Clostridia; o__Clostridiales; f__Clostridiaceae; g__Clostridium_sensu_stricto_1
Asv00163	2-Hexenoylcarnitine	5.48902e-05	-4.03377	Meta	d__Bacteria; p__Firmicutes; c__Bacilli; o__Lactobacillales; f__Lactobacillaceae; g__Lactobacillus
Asv00455	2-Hexenoylcarnitine	0.000902355	-3.3646	quantitive	d__Bacteria; p__Firmicutes; c__Clostridia; o__Clostridiales; f__Clostridiaceae; g__Clostridium_sensu_stricto_1; s__Clostridium_butyricum
Asv01779	2-Hexenoylcarnitine	0.00156349	-3.19836	binary	d__Bacteria; p__Firmicutes; c__Negativicutes; o__Veillonellales-Selenomonadales; f__Veillonellaceae; g__Veillonella; s__bacterium_RA2114
Asv00006	Tetradecanedioic acid	1.71185e-06	-4.90968	quantitive	d__Bacteria; p__Firmicutes; c__Bacilli; o__Lactobacillales; f__Lactobacillaceae; g__Lactobacillus
Asv00055	Tetradecanedioic acid	0.000391901	-3.54548	Meta	d__Bacteria; p__Firmicutes; c__Bacilli; o__Erysipelotrichales; f__Erysipelotrichaceae; g__Turicibacter
Asv00163	Tetradecanedioic acid	0.000609089	-3.42753	Meta	d__Bacteria; p__Firmicutes; c__Bacilli; o__Lactobacillales; f__Lactobacillaceae; g__Lactobacillus
Asv01779	Tetradecanedioic acid	0.000106484	-3.93933	binary	d__Bacteria; p__Firmicutes; c__Negativicutes; o__Veillonellales-Selenomonadales; f__Veillonellaceae; g__Veillonella; s__bacterium_RA2114
Asv00006	Hippuric acid	4.06995e-06	4.60778	Meta	d__Bacteria; p__Firmicutes; c__Bacilli; o__Lactobacillales; f__Lactobacillaceae; g__Lactobacillus
Asv00055	Hippuric acid	3.61776e-05	4.20932	quantitive	d__Bacteria; p__Firmicutes; c__Bacilli; o__Erysipelotrichales; f__Erysipelotrichaceae; g__Turicibacter
Asv00090	Hippuric acid	4.70739e-05	-4.1435	quantitive	d__Bacteria; p__Firmicutes; c__Clostridia; o__Peptostreptococcales-Tissierellales; f__Peptostreptococcaceae; g__Romboutsia
Asv00110	Hippuric acid	0.000708362	3.38632	Meta	d__Bacteria; p__Firmicutes; c__Clostridia; o__Clostridiales; f__Clostridiaceae; g__Clostridium_sensu_stricto_1
Asv00455	Hippuric acid	1.3512e-05	4.45085	quantitive	d__Bacteria; p__Firmicutes; c__Clostridia; o__Clostridiales; f__Clostridiaceae; g__Clostridium_sensu_stricto_1; s__Clostridium_butyricum
Asv00633	Hippuric acid	0.00137249	3.20038	Meta	d__Bacteria; p__Firmicutes; c__Clostridia; o__Clostridiales; f__Clostridiaceae; g__Clostridium_sensu_stricto_1
Asv00720	Hippuric acid	2.52254e-05	4.21277	Meta	d__Bacteria; p__Firmicutes; c__Clostridia; o__Lachnospirales; f__Lachnospiraceae; g__Lachnospiraceae_UCG-007; s__uncultured_bacterium
Asv00741	Hippuric acid	0.000155016	3.78289	Meta	d__Bacteria; p__Firmicutes; c__Clostridia; o__Lachnospirales; f__Lachnospiraceae; g__Cellulosilyticum
Asv01619	Hippuric acid	1.02298e-05	4.41226	Meta	d__Bacteria; p__Firmicutes; c__Clostridia; o__Clostridiales; f__Clostridiaceae; g__Clostridium_sensu_stricto_6; s__Clostridium_bornimense
Asv01638	Hippuric acid	0.000626124	3.42004	Meta	d__Bacteria; p__Firmicutes; c__Clostridia; o__Clostridiales; f__Clostridiaceae; g__Clostridium_sensu_stricto_6; s__Clostridium_bornimense
Asv00006	Ornithine	0.000338081	3.63796	quantitive	d__Bacteria; p__Firmicutes; c__Bacilli; o__Lactobacillales; f__Lactobacillaceae; g__Lactobacillus
Asv00055	Ornithine	0.000700552	3.38936	Meta	d__Bacteria; p__Firmicutes; c__Bacilli; o__Erysipelotrichales; f__Erysipelotrichaceae; g__Turicibacter
Asv00090	Ornithine	4.53805e-05	-4.15248	quantitive	d__Bacteria; p__Firmicutes; c__Clostridia; o__Peptostreptococcales-Tissierellales; f__Peptostreptococcaceae; g__Romboutsia
Asv00110	Ornithine	1.74287e-05	4.39145	quantitive	d__Bacteria; p__Firmicutes; c__Clostridia; o__Clostridiales; f__Clostridiaceae; g__Clostridium_sensu_stricto_1
Asv00163	Ornithine	0.000427903	3.52225	Meta	d__Bacteria; p__Firmicutes; c__Bacilli; o__Lactobacillales; f__Lactobacillaceae; g__Lactobacillus
Asv00201	Ornithine	0.000923085	3.31298	Meta	d__Bacteria; p__Firmicutes; c__Bacilli; o__Lactobacillales; f__Lactobacillaceae; g__Lactobacillus
Asv00455	Ornithine	1.98736e-05	4.35991	quantitive	d__Bacteria; p__Firmicutes; c__Clostridia; o__Clostridiales; f__Clostridiaceae; g__Clostridium_sensu_stricto_1; s__Clostridium_butyricum
Asv00720	Ornithine	6.52752e-05	3.99288	Meta	d__Bacteria; p__Firmicutes; c__Clostridia; o__Lachnospirales; f__Lachnospiraceae; g__Lachnospiraceae_UCG-007; s__uncultured_bacterium
Asv01563	Ornithine	0.00186926	3.11026	Meta	d__Bacteria; p__Firmicutes; c__Bacilli; o__Staphylococcales; f__Staphylococcaceae; g__Jeotgalicoccus
Asv01619	Ornithine	0.000457686	3.50437	Meta	d__Bacteria; p__Firmicutes; c__Clostridia; o__Clostridiales; f__Clostridiaceae; g__Clostridium_sensu_stricto_6; s__Clostridium_bornimense
Asv00006	Deoxycholic acid 3-glucuronide	0.000684077	3.44191	quantitive	d__Bacteria; p__Firmicutes; c__Bacilli; o__Lactobacillales; f__Lactobacillaceae; g__Lactobacillus
Asv00047	Deoxycholic acid 3-glucuronide	0.00228592	3.09748	quantitive	d__Bacteria; p__Firmicutes; c__Bacilli; o__Lactobacillales; f__Streptococcaceae; g__Streptococcus
Asv00090	Deoxycholic acid 3-glucuronide	2.11238e-05	-4.33658	quantitive	d__Bacteria; p__Firmicutes; c__Clostridia; o__Peptostreptococcales-Tissierellales; f__Peptostreptococcaceae; g__Romboutsia
Asv00163	Deoxycholic acid 3-glucuronide	7.43116e-05	4.05859	quantitive	d__Bacteria; p__Firmicutes; c__Bacilli; o__Lactobacillales; f__Lactobacillaceae; g__Lactobacillus
Asv00201	Deoxycholic acid 3-glucuronide	4.64411e-05	4.18469	quantitive	d__Bacteria; p__Firmicutes; c__Bacilli; o__Lactobacillales; f__Lactobacillaceae; g__Lactobacillus
Asv00455	Deoxycholic acid 3-glucuronide	0.000470814	3.54939	quantitive	d__Bacteria; p__Firmicutes; c__Clostridia; o__Clostridiales; f__Clostridiaceae; g__Clostridium_sensu_stricto_1; s__Clostridium_butyricum
Asv01619	Deoxycholic acid 3-glucuronide	0.00114551	3.25211	Meta	d__Bacteria; p__Firmicutes; c__Clostridia; o__Clostridiales; f__Clostridiaceae; g__Clostridium_sensu_stricto_6; s__Clostridium_bornimense
Asv01638	Deoxycholic acid 3-glucuronide	0.00244306	3.03031	Meta	d__Bacteria; p__Firmicutes; c__Clostridia; o__Clostridiales; f__Clostridiaceae; g__Clostridium_sensu_stricto_6; s__Clostridium_bornimense
Asv01743	Deoxycholic acid 3-glucuronide	0.000577666	-3.48736	binary	d__Bacteria; p__Proteobacteria; c__Gammaproteobacteria; o__Pasteurellales; f__Pasteurellaceae; g__Actinobacillus; s__Actinobacillus_indolicus
Asv01750	Deoxycholic acid 3-glucuronide	0.00183304	-3.11603	Meta	d__Bacteria; p__Campilobacterota; c__Campylobacteria; o__Campylobacterales; f__Helicobacteraceae; g__Helicobacter
Asv00006	Citrulline	0.00103445	3.3227	quantitive	d__Bacteria; p__Firmicutes; c__Bacilli; o__Lactobacillales; f__Lactobacillaceae; g__Lactobacillus
Asv00047	Citrulline	0.00284041	3.02884	quantitive	d__Bacteria; p__Firmicutes; c__Bacilli; o__Lactobacillales; f__Streptococcaceae; g__Streptococcus
Asv00055	Citrulline	0.00227703	3.0515	Meta	d__Bacteria; p__Firmicutes; c__Bacilli; o__Erysipelotrichales; f__Erysipelotrichaceae; g__Turicibacter
Asv00090	Citrulline	4.6567e-05	-4.14615	quantitive	d__Bacteria; p__Firmicutes; c__Clostridia; o__Peptostreptococcales-Tissierellales; f__Peptostreptococcaceae; g__Romboutsia
Asv00110	Citrulline	2.25713e-05	4.33001	quantitive	d__Bacteria; p__Firmicutes; c__Clostridia; o__Clostridiales; f__Clostridiaceae; g__Clostridium_sensu_stricto_1
Asv00163	Citrulline	0.000804936	3.35109	Meta	d__Bacteria; p__Firmicutes; c__Bacilli; o__Lactobacillales; f__Lactobacillaceae; g__Lactobacillus
Asv00201	Citrulline	0.000243455	3.66905	Meta	d__Bacteria; p__Firmicutes; c__Bacilli; o__Lactobacillales; f__Lactobacillaceae; g__Lactobacillus
Asv00376	Citrulline	0.00023367	3.73462	quantitive	d__Bacteria; p__Firmicutes; c__Clostridia; o__Clostridiales; f__Clostridiaceae; g__Clostridium_sensu_stricto_1
Asv00455	Citrulline	1.60816e-05	4.40999	quantitive	d__Bacteria; p__Firmicutes; c__Clostridia; o__Clostridiales; f__Clostridiaceae; g__Clostridium_sensu_stricto_1; s__Clostridium_butyricum
Asv00633	Citrulline	0.00411747	2.86902	Meta	d__Bacteria; p__Firmicutes; c__Clostridia; o__Clostridiales; f__Clostridiaceae; g__Clostridium_sensu_stricto_1
Asv00720	Citrulline	0.000100725	3.88884	Meta	d__Bacteria; p__Firmicutes; c__Clostridia; o__Lachnospirales; f__Lachnospiraceae; g__Lachnospiraceae_UCG-007; s__uncultured_bacterium
Asv01563	Citrulline	0.000731842	3.37736	Meta	d__Bacteria; p__Firmicutes; c__Bacilli; o__Staphylococcales; f__Staphylococcaceae; g__Jeotgalicoccus
Asv01582	Citrulline	0.000982547	3.29548	Meta	d__Bacteria; p__Firmicutes; c__Bacilli; o__Lactobacillales; f__Aerococcaceae; g__Facklamia
Asv01619	Citrulline	0.000374287	3.55758	Meta	d__Bacteria; p__Firmicutes; c__Clostridia; o__Clostridiales; f__Clostridiaceae; g__Clostridium_sensu_stricto_6; s__Clostridium_bornimense
Asv01638	Citrulline	0.00332372	2.96506	binary	d__Bacteria; p__Firmicutes; c__Clostridia; o__Clostridiales; f__Clostridiaceae; g__Clostridium_sensu_stricto_6; s__Clostridium_bornimense
Asv00006	Dopamine	1.00967e-05	4.41509	Meta	d__Bacteria; p__Firmicutes; c__Bacilli; o__Lactobacillales; f__Lactobacillaceae; g__Lactobacillus
Asv00055	Dopamine	3.70067e-05	4.20382	quantitive	d__Bacteria; p__Firmicutes; c__Bacilli; o__Erysipelotrichales; f__Erysipelotrichaceae; g__Turicibacter
Asv00090	Dopamine	4.7042e-05	-4.14366	quantitive	d__Bacteria; p__Firmicutes; c__Clostridia; o__Peptostreptococcales-Tissierellales; f__Peptostreptococcaceae; g__Romboutsia
Asv00110	Dopamine	0.000629553	3.41855	Meta	d__Bacteria; p__Firmicutes; c__Clostridia; o__Clostridiales; f__Clostridiaceae; g__Clostridium_sensu_stricto_1
Asv00455	Dopamine	1.23814e-05	4.47125	quantitive	d__Bacteria; p__Firmicutes; c__Clostridia; o__Clostridiales; f__Clostridiaceae; g__Clostridium_sensu_stricto_1; s__Clostridium_butyricum
Asv00633	Dopamine	0.00132217	3.21112	Meta	d__Bacteria; p__Firmicutes; c__Clostridia; o__Clostridiales; f__Clostridiaceae; g__Clostridium_sensu_stricto_1
Asv00720	Dopamine	3.24109e-05	4.15583	Meta	d__Bacteria; p__Firmicutes; c__Clostridia; o__Lachnospirales; f__Lachnospiraceae; g__Lachnospiraceae_UCG-007; s__uncultured_bacterium
Asv00741	Dopamine	0.000199273	3.71994	Meta	d__Bacteria; p__Firmicutes; c__Clostridia; o__Lachnospirales; f__Lachnospiraceae; g__Cellulosilyticum
Asv01619	Dopamine	1.09175e-05	4.39816	Meta	d__Bacteria; p__Firmicutes; c__Clostridia; o__Clostridiales; f__Clostridiaceae; g__Clostridium_sensu_stricto_6; s__Clostridium_bornimense
Asv01638	Dopamine	0.000591355	3.43555	Meta	d__Bacteria; p__Firmicutes; c__Clostridia; o__Clostridiales; f__Clostridiaceae; g__Clostridium_sensu_stricto_6; s__Clostridium_bornimense
Asv00006	15,16-DiHODE	2.01341e-06	-4.87448	quantitive	d__Bacteria; p__Firmicutes; c__Bacilli; o__Lactobacillales; f__Lactobacillaceae; g__Lactobacillus
Asv00055	15,16-DiHODE	0.000891313	-3.32276	Meta	d__Bacteria; p__Firmicutes; c__Bacilli; o__Erysipelotrichales; f__Erysipelotrichaceae; g__Turicibacter
Asv00163	15,16-DiHODE	0.000286615	-3.62711	Meta	d__Bacteria; p__Firmicutes; c__Bacilli; o__Lactobacillales; f__Lactobacillaceae; g__Lactobacillus
Asv00455	15,16-DiHODE	0.000706708	-3.38696	Meta	d__Bacteria; p__Firmicutes; c__Clostridia; o__Clostridiales; f__Clostridiaceae; g__Clostridium_sensu_stricto_1; s__Clostridium_butyricum
Asv00741	15,16-DiHODE	0.000380458	-3.55328	Meta	d__Bacteria; p__Firmicutes; c__Clostridia; o__Lachnospirales; f__Lachnospiraceae; g__Cellulosilyticum
Asv01779	15,16-DiHODE	0.000515116	-3.51942	binary	d__Bacteria; p__Firmicutes; c__Negativicutes; o__Veillonellales-Selenomonadales; f__Veillonellaceae; g__Veillonella; s__bacterium_RA2114
Asv05169	15,16-DiHODE	0.000790891	-3.39826	binary	d__Bacteria; p__Firmicutes; c__Bacilli; o__Lactobacillales; f__Leuconostocaceae; g__Leuconostoc; s__Leuconostoc_citreum
Asv00055	Lithocholic acid glycine conjugate	2.39689e-05	-4.2243	Meta	d__Bacteria; p__Firmicutes; c__Bacilli; o__Erysipelotrichales; f__Erysipelotrichaceae; g__Turicibacter
Asv00090	Lithocholic acid glycine conjugate	0.000533881	3.50943	quantitive	d__Bacteria; p__Firmicutes; c__Clostridia; o__Peptostreptococcales-Tissierellales; f__Peptostreptococcaceae; g__Romboutsia
Asv00163	Lithocholic acid glycine conjugate	0.000210379	-3.76247	binary	d__Bacteria; p__Firmicutes; c__Bacilli; o__Lactobacillales; f__Lactobacillaceae; g__Lactobacillus
Asv00006	3-Hydroxysebacic acid	2.05161e-08	-5.80792	quantitive	d__Bacteria; p__Firmicutes; c__Bacilli; o__Lactobacillales; f__Lactobacillaceae; g__Lactobacillus
Asv00055	3-Hydroxysebacic acid	5.92258e-07	-4.99372	Meta	d__Bacteria; p__Firmicutes; c__Bacilli; o__Erysipelotrichales; f__Erysipelotrichaceae; g__Turicibacter
Asv00090	3-Hydroxysebacic acid	0.00118776	3.28013	quantitive	d__Bacteria; p__Firmicutes; c__Clostridia; o__Peptostreptococcales-Tissierellales; f__Peptostreptococcaceae; g__Romboutsia
Asv00110	3-Hydroxysebacic acid	0.000267577	-3.70431	quantitive	d__Bacteria; p__Firmicutes; c__Clostridia; o__Clostridiales; f__Clostridiaceae; g__Clostridium_sensu_stricto_1
Asv00163	3-Hydroxysebacic acid	9.16236e-06	-4.43605	Meta	d__Bacteria; p__Firmicutes; c__Bacilli; o__Lactobacillales; f__Lactobacillaceae; g__Lactobacillus
Asv00455	3-Hydroxysebacic acid	7.91832e-07	-5.08138	quantitive	d__Bacteria; p__Firmicutes; c__Clostridia; o__Clostridiales; f__Clostridiaceae; g__Clostridium_sensu_stricto_1; s__Clostridium_butyricum
Asv00720	3-Hydroxysebacic acid	2.06263e-05	-4.258	Meta	d__Bacteria; p__Firmicutes; c__Clostridia; o__Lachnospirales; f__Lachnospiraceae; g__Lachnospiraceae_UCG-007; s__uncultured_bacterium
Asv00741	3-Hydroxysebacic acid	5.54545e-05	-4.03136	Meta	d__Bacteria; p__Firmicutes; c__Clostridia; o__Lachnospirales; f__Lachnospiraceae; g__Cellulosilyticum
Asv01619	3-Hydroxysebacic acid	6.78181e-05	-3.98381	Meta	d__Bacteria; p__Firmicutes; c__Clostridia; o__Clostridiales; f__Clostridiaceae; g__Clostridium_sensu_stricto_6; s__Clostridium_bornimense
Asv01638	3-Hydroxysebacic acid	0.000455395	-3.50571	Meta	d__Bacteria; p__Firmicutes; c__Clostridia; o__Clostridiales; f__Clostridiaceae; g__Clostridium_sensu_stricto_6; s__Clostridium_bornimense
Asv01779	3-Hydroxysebacic acid	3.36753e-05	-4.22504	binary	d__Bacteria; p__Firmicutes; c__Negativicutes; o__Veillonellales-Selenomonadales; f__Veillonellaceae; g__Veillonella; s__bacterium_RA2114
Asv00004	4-Guanidinobutanoic acid	3.54034e-05	4.21293	quantitive	d__Bacteria; p__Proteobacteria; c__Gammaproteobacteria; o__Enterobacterales; f__Enterobacteriaceae; g__Escherichia-Shigella
Asv00006	Traumatic acid	6.28888e-08	-5.59037	quantitive	d__Bacteria; p__Firmicutes; c__Bacilli; o__Lactobacillales; f__Lactobacillaceae; g__Lactobacillus
Asv00055	Traumatic acid	9.63838e-06	-4.42513	Meta	d__Bacteria; p__Firmicutes; c__Bacilli; o__Erysipelotrichales; f__Erysipelotrichaceae; g__Turicibacter
Asv00090	Traumatic acid	0.00129804	3.25389	quantitive	d__Bacteria; p__Firmicutes; c__Clostridia; o__Peptostreptococcales-Tissierellales; f__Peptostreptococcaceae; g__Romboutsia
Asv00110	Traumatic acid	0.00114729	-3.25167	Meta	d__Bacteria; p__Firmicutes; c__Clostridia; o__Clostridiales; f__Clostridiaceae; g__Clostridium_sensu_stricto_1
Asv00163	Traumatic acid	8.95414e-05	-3.91731	Meta	d__Bacteria; p__Firmicutes; c__Bacilli; o__Lactobacillales; f__Lactobacillaceae; g__Lactobacillus
Asv00455	Traumatic acid	7.40265e-05	-4.03843	quantitive	d__Bacteria; p__Firmicutes; c__Clostridia; o__Clostridiales; f__Clostridiaceae; g__Clostridium_sensu_stricto_1; s__Clostridium_butyricum
Asv00720	Traumatic acid	4.0505e-05	-4.10458	Meta	d__Bacteria; p__Firmicutes; c__Clostridia; o__Lachnospirales; f__Lachnospiraceae; g__Lachnospiraceae_UCG-007; s__uncultured_bacterium
Asv00741	Traumatic acid	0.000294051	-3.62049	Meta	d__Bacteria; p__Firmicutes; c__Clostridia; o__Lachnospirales; f__Lachnospiraceae; g__Cellulosilyticum
Asv01619	Traumatic acid	0.000444523	-3.51213	Meta	d__Bacteria; p__Firmicutes; c__Clostridia; o__Clostridiales; f__Clostridiaceae; g__Clostridium_sensu_stricto_6; s__Clostridium_bornimense
Asv01638	Traumatic acid	0.00110393	-3.30164	binary	d__Bacteria; p__Firmicutes; c__Clostridia; o__Clostridiales; f__Clostridiaceae; g__Clostridium_sensu_stricto_6; s__Clostridium_bornimense
Asv01779	Traumatic acid	2.14916e-05	-4.33249	binary	d__Bacteria; p__Firmicutes; c__Negativicutes; o__Veillonellales-Selenomonadales; f__Veillonellaceae; g__Veillonella; s__bacterium_RA2114
Asv00004	Deoxyinosine	5.90159e-06	4.63088	quantitive	d__Bacteria; p__Proteobacteria; c__Gammaproteobacteria; o__Enterobacterales; f__Enterobacteriaceae; g__Escherichia-Shigella
Asv01555	Deoxyinosine	0.000603779	3.48175	quantitive	d__Bacteria; p__Firmicutes; c__Clostridia; o__Clostridiales; f__Clostridiaceae; g__Clostridium_sensu_stricto_1
Asv01579	Deoxyinosine	0.000314265	-3.75164	quantitive	d__Bacteria; p__Actinobacteriota; c__Actinobacteria; o__Corynebacteriales; f__Corynebacteriaceae; g__Corynebacterium; s__Corynebacterium_maris
Asv01735	Deoxyinosine	0.000189385	3.73277	Meta	d__Bacteria; p__Fusobacteriota; c__Fusobacteriia; o__Fusobacteriales; f__Fusobacteriaceae; g__Fusobacterium; s__Fusobacterium_gastrosuis
Asv05157	Deoxyinosine	1.76069e-05	4.29326	Meta	d__Bacteria; p__Fusobacteriota; c__Fusobacteriia; o__Fusobacteriales; f__Fusobacteriaceae; g__Fusobacterium; s__Fusobacterium_sp.
Asv00055	9,12,13-TriHOME	3.12923e-08	5.71695	binary	d__Bacteria; p__Firmicutes; c__Bacilli; o__Erysipelotrichales; f__Erysipelotrichaceae; g__Turicibacter
Asv00006	3-Hydroxytetradecanedioic acid	7.13186e-06	-4.59324	quantitive	d__Bacteria; p__Firmicutes; c__Bacilli; o__Lactobacillales; f__Lactobacillaceae; g__Lactobacillus
Asv00055	3-Hydroxytetradecanedioic acid	2.99572e-05	-4.17379	Meta	d__Bacteria; p__Firmicutes; c__Bacilli; o__Erysipelotrichales; f__Erysipelotrichaceae; g__Turicibacter
Asv00110	3-Hydroxytetradecanedioic acid	0.00110796	-3.30483	quantitive	d__Bacteria; p__Firmicutes; c__Clostridia; o__Clostridiales; f__Clostridiaceae; g__Clostridium_sensu_stricto_1
Asv00163	3-Hydroxytetradecanedioic acid	0.000481948	-3.49059	Meta	d__Bacteria; p__Firmicutes; c__Bacilli; o__Lactobacillales; f__Lactobacillaceae; g__Lactobacillus
Asv00455	3-Hydroxytetradecanedioic acid	0.000352427	-3.62929	quantitive	d__Bacteria; p__Firmicutes; c__Clostridia; o__Clostridiales; f__Clostridiaceae; g__Clostridium_sensu_stricto_1; s__Clostridium_butyricum
Asv00720	3-Hydroxytetradecanedioic acid	0.000257964	-3.65422	Meta	d__Bacteria; p__Firmicutes; c__Clostridia; o__Lachnospirales; f__Lachnospiraceae; g__Lachnospiraceae_UCG-007; s__uncultured_bacterium
Asv00741	3-Hydroxytetradecanedioic acid	0.000778693	-3.40271	binary	d__Bacteria; p__Firmicutes; c__Clostridia; o__Lachnospirales; f__Lachnospiraceae; g__Cellulosilyticum
Asv01779	3-Hydroxytetradecanedioic acid	0.000216228	-3.75521	binary	d__Bacteria; p__Firmicutes; c__Negativicutes; o__Veillonellales-Selenomonadales; f__Veillonellaceae; g__Veillonella; s__bacterium_RA2114
Asv00006	N-Desmethyleletriptan	0.000240057	-3.67264	Meta	d__Bacteria; p__Firmicutes; c__Bacilli; o__Lactobacillales; f__Lactobacillaceae; g__Lactobacillus
Asv00006	Indoxyl sulfate	0.000149873	3.79128	Meta	d__Bacteria; p__Firmicutes; c__Bacilli; o__Lactobacillales; f__Lactobacillaceae; g__Lactobacillus
Asv03765	Indoxyl sulfate	0.000303077	3.66491	binary	d__Bacteria; p__Actinobacteriota; c__Actinobacteria; o__Micrococcales; f__Microbacteriaceae; g__Microbacterium
Asv03770	Indoxyl sulfate	0.000156582	3.83996	binary	d__Bacteria; p__Firmicutes; c__Bacilli; o__Lactobacillales; f__Lactobacillaceae; g__Lactobacillus
Asv05983	Indoxyl sulfate	0.0001929	3.72814	Meta	d__Bacteria; p__Proteobacteria; c__Gammaproteobacteria; o__Pasteurellales; f__Pasteurellaceae; g__Actinobacillus; s__Actinobacillus_porcinus
Asv03743	Sebacic acid	7.94001e-07	-5.48044	quantitive	d__Bacteria; p__Fusobacteriota; c__Fusobacteriia; o__Fusobacteriales; f__Fusobacteriaceae; g__Fusobacterium; s__Fusobacterium_necrophorum
Asv00047	Lipoxin A4	0.0004939	3.48404	Meta	d__Bacteria; p__Firmicutes; c__Bacilli; o__Lactobacillales; f__Streptococcaceae; g__Streptococcus
Asv00623	Lipoxin A4	0.00454697	2.91137	quantitive	d__Bacteria; p__Fusobacteriota; c__Fusobacteriia; o__Fusobacteriales; f__Fusobacteriaceae; g__Fusobacterium; s__Fusobacterium_mortiferum
Asv00709	Lipoxin A4	0.00230886	-3.04733	Meta	d__Bacteria; p__Actinobacteriota; c__Actinobacteria; o__Corynebacteriales; f__Nocardiaceae; g__Rhodococcus
Asv01563	Lipoxin A4	0.00546406	2.77832	Meta	d__Bacteria; p__Firmicutes; c__Bacilli; o__Staphylococcales; f__Staphylococcaceae; g__Jeotgalicoccus
Asv02458	Lipoxin A4	0.00170966	-3.13652	Meta	d__Bacteria; p__Proteobacteria; c__Gammaproteobacteria; o__Burkholderiales; f__Burkholderiaceae; g__Ralstonia
Asv03765	Lipoxin A4	0.00013246	-3.88332	binary	d__Bacteria; p__Actinobacteriota; c__Actinobacteria; o__Micrococcales; f__Microbacteriaceae; g__Microbacterium
Asv03770	Lipoxin A4	0.000218173	-3.75284	binary	d__Bacteria; p__Firmicutes; c__Bacilli; o__Lactobacillales; f__Lactobacillaceae; g__Lactobacillus
Asv05161	Lipoxin A4	0.000945566	-3.30624	Meta	d__Bacteria; p__Firmicutes; c__Bacilli; o__Lactobacillales; f__Lactobacillaceae; g__Lactobacillus; s__Lactobacillus_brevis
Asv05162	Lipoxin A4	0.000485854	-3.53569	binary	d__Bacteria; p__Firmicutes; c__Bacilli; o__Lactobacillales; f__Lactobacillaceae; g__Lactobacillus; s__Lactobacillus_vaccinostercus
Asv05165	Lipoxin A4	0.000864319	-3.37275	binary	d__Bacteria; p__Firmicutes; c__Bacilli; o__Bacillales; f__Bacillaceae; g__Bacillus
Asv05168	Lipoxin A4	0.00177333	-3.12578	Meta	d__Bacteria; p__Actinobacteriota; c__Actinobacteria; o__Pseudonocardiales; f__Pseudonocardiaceae; g__Saccharopolyspora
Asv05169	Lipoxin A4	1.05604e-05	-4.49842	binary	d__Bacteria; p__Firmicutes; c__Bacilli; o__Lactobacillales; f__Leuconostocaceae; g__Leuconostoc; s__Leuconostoc_citreum
Asv05170	Lipoxin A4	0.000865834	-3.37224	binary	d__Bacteria; p__Firmicutes; c__Bacilli; o__Lactobacillales; f__Lactobacillaceae; g__Pediococcus
Asv05171	Lipoxin A4	0.000914664	-3.3564	binary	d__Bacteria; p__Firmicutes; c__Bacilli; o__Lactobacillales; f__Lactobacillaceae; g__Pediococcus
Asv05174	Lipoxin A4	0.00281531	-2.98722	Meta	d__Bacteria; p__Firmicutes; c__Bacilli; o__Lactobacillales; f__Lactobacillaceae; g__Lactobacillus; s__Lactobacillus_sakei
Asv05175	Lipoxin A4	0.000153096	-3.84582	binary	d__Bacteria; p__Firmicutes; c__Bacilli; o__Lactobacillales; f__Leuconostocaceae; g__Weissella
Asv05180	Lipoxin A4	0.000310013	-3.6588	binary	d__Bacteria; p__Actinobacteriota; c__Actinobacteria; o__Streptomycetales; f__Streptomycetaceae; g__Streptomyces
Asv05185	Lipoxin A4	0.000877815	-3.36828	binary	d__Bacteria; p__Firmicutes; c__Bacilli; o__Lactobacillales; f__Leuconostocaceae; g__Leuconostoc
Asv05186	Lipoxin A4	0.00516384	-2.79663	Meta	d__Bacteria; p__Firmicutes; c__Bacilli; o__Bacillales; f__Bacillaceae; g__Bacillus
Asv05188	Lipoxin A4	0.00168762	-3.17534	binary	d__Bacteria; p__Firmicutes; c__Bacilli; o__Staphylococcales; f__Staphylococcaceae; g__Staphylococcus; s__Staphylococcus_succinus
Asv05194	Lipoxin A4	0.000110093	-3.93082	binary	d__Bacteria; p__Firmicutes; c__Bacilli; o__Lactobacillales; f__Lactobacillaceae; g__Lactobacillus
Asv05206	Lipoxin A4	0.000357818	-3.61986	binary	d__Bacteria; p__Firmicutes; c__Bacilli; o__Lactobacillales; f__Enterococcaceae; g__Enterococcus
Asv05207	Lipoxin A4	0.000133428	-3.88144	binary	d__Bacteria; p__Firmicutes; c__Bacilli; o__Lactobacillales; f__Leuconostocaceae; g__Weissella
Asv01406	3-Methylxanthine	5.54508e-05	4.03138	Meta	d__Bacteria; p__Proteobacteria; c__Gammaproteobacteria; o__Enterobacterales; f__Enterobacteriaceae; g__Plesiomonas
Asv01585	3-Methylxanthine	0.000401811	-3.53889	Meta	d__Bacteria; p__Firmicutes; c__Bacilli; o__Bacillales; f__Bacillaceae; g__Anoxybacillus
Asv01611	3-Methylxanthine	0.000246506	-3.7338	quantitive	d__Bacteria; p__Deinococcota; c__Deinococci; o__Thermales; f__Thermaceae; g__Thermus
Asv00006	Succinyladenosine	1.56737e-05	-4.41139	quantitive	d__Bacteria; p__Firmicutes; c__Bacilli; o__Lactobacillales; f__Lactobacillaceae; g__Lactobacillus
Asv00161	Succinyladenosine	2.04126e-07	5.34706	binary	d__Bacteria; p__Firmicutes; c__Clostridia; o__Peptostreptococcales-Tissierellales; f__Peptostreptococcaceae; g__Terrisporobacter

## Sheet: Table S4
Supplementary Table 4. Significant correlations between gut microbial genera in the cecum and serum metabolites
Bacteria-genera	Metabolites	P-value	Z score	Correlarion type
d__Bacteria;p__Proteobacteria;c__Alphaproteobacteria;o__Rhodospirillales;f__uncultured;g__uncultured	D-Xylose	0.00154771	-3.19561	quantitive
d__Bacteria;p__Bacteroidota;c__Bacteroidia;o__Bacteroidales;f__p-251-o5;g__p-251-o5	D-Xylose	0.00362878	-2.93216	quantitive
d__Bacteria;p__Firmicutes;c__Bacilli;o__Lactobacillales;f__Lactobacillaceae;g__Lactobacillus	D-Xylose	0.0022373	-3.05678	Meta
d__Bacteria;p__Bacteroidota;c__Bacteroidia;o__Bacteroidales;f__Rikenellaceae;g__dgA-11_gut_group	D-Xylose	0.00382672	2.9153	quantitive
d__Bacteria;p__Firmicutes;c__Bacilli;o__Erysipelotrichales;f__Erysipelotrichaceae;g__Turicibacter	D-Xylose	4.35e-06	-4.68092	quantitive
d__Bacteria;p__Spirochaetota;c__Spirochaetia;o__Spirochaetales;f__Spirochaetaceae;g__Treponema	D-Xylose	0.00300628	-2.99177	quantitive
d__Bacteria;p__Firmicutes;c__Bacilli;o__Acholeplasmatales;f__Acholeplasmataceae;g__Anaeroplasma	D-Xylose	6.58e-05	-4.05887	quantitive
d__Bacteria;p__Desulfobacterota;c__Desulfovibrionia;o__Desulfovibrionales;f__Desulfovibrionaceae;g__Desulfovibrio	D-Xylose	0.000105707	3.8771	Meta
d__Bacteria;p__Firmicutes;c__Clostridia;o__Peptostreptococcales-Tissierellales;f__Anaerovoracaceae;g__Family_XIII_AD3011_group	D-Xylose	1.27e-06	4.94635	quantitive
d__Bacteria;p__Firmicutes;c__Clostridia;o__Oscillospirales;f__Ruminococcaceae;g__[Eubacterium]_siraeum_group	D-Xylose	0.00151902	-3.17102	Meta
d__Bacteria;p__Firmicutes;c__Clostridia;o__Clostridiales;f__Clostridiaceae;g__Clostridium_sensu_stricto_1	D-Xylose	0.000316114	-3.64439	quantitive
d__Bacteria;p__Campilobacterota;c__Campylobacteria;o__Campylobacterales;f__Campylobacteraceae;g__Campylobacter	D-Xylose	0.00102843	3.28263	Meta
d__Bacteria;p__Bacteroidota;c__Bacteroidia;o__Bacteroidales;f__Prevotellaceae;g__Prevotellaceae_UCG-001	D-Xylose	0.000716694	-3.41889	quantitive
d__Bacteria;p__Verrucomicrobiota;c__Lentisphaeria;o__Oligosphaerales;f__Oligosphaeraceae;g__Z20	D-Xylose	0.00151524	3.17175	Meta
d__Bacteria;p__Firmicutes;c__Clostridia;o__Lachnospirales;f__Lachnospiraceae;g__Coprococcus	D-Xylose	0.00178693	3.15225	quantitive
d__Bacteria;p__Firmicutes;c__Clostridia;o__Oscillospirales;f__[Eubacterium]_coprostanoligenes_group;g__[Eubacterium]_coprostanoligenes_group	D-Xylose	0.000236746	3.72144	quantitive
d__Bacteria;p__Firmicutes;c__Clostridia;o__Lachnospirales;f__Lachnospiraceae;g__Lachnospira	D-Xylose	0.00213662	-3.07055	Meta
d__Bacteria;p__Firmicutes;c__Clostridia;o__Oscillospirales;f__Ruminococcaceae;g__Ruminococcus	D-Xylose	0.000185746	-3.78545	quantitive
d__Bacteria;p__Firmicutes;c__Clostridia;o__Lachnospirales;f__Lachnospiraceae;g__Lachnospiraceae_UCG-003	D-Xylose	7.24e-05	-3.96832	Meta
d__Bacteria;p__Fibrobacterota;c__Fibrobacteria;o__Fibrobacterales;f__Fibrobacteraceae;g__Fibrobacter	D-Xylose	0.00087663	-3.32739	Meta
d__Bacteria;p__Firmicutes;c__Clostridia;o__Lachnospirales;f__Lachnospiraceae;g__[Eubacterium]_ruminantium_group	D-Xylose	4.37e-07	-5.05205	Meta
d__Bacteria;p__Firmicutes;c__Clostridia;o__Peptococcales;f__Peptococcaceae;g__Peptococcus	D-Xylose	0.00252322	3.04807	quantitive
d__Bacteria;p__Firmicutes;c__Clostridia;o__Lachnospirales;f__Lachnospiraceae;g__Lachnospiraceae_NK4B4_group	D-Xylose	0.000841215	-3.33886	Meta
d__Bacteria;p__Verrucomicrobiota;c__Lentisphaeria;o__Oligosphaerales;f__Oligosphaeraceae;g__horsej-a03	D-Xylose	0.000334075	3.58733	Meta
d__Bacteria;p__Fusobacteriota;c__Fusobacteriia;o__Fusobacteriales;f__Fusobacteriaceae;g__Fusobacterium	D-Xylose	8.52e-05	3.92937	Meta
d__Bacteria;p__Deferribacterota;c__Deferribacteres;o__Deferribacterales;f__Deferribacteraceae;g__Mucispirillum	D-Xylose	0.00195577	3.12461	binary
d__Bacteria;p__Firmicutes;c__Clostridia;o__Lachnospirales;f__Lachnospiraceae;g__Agathobacter	D-Xylose	8.56e-06	-4.45064	Meta
d__Bacteria;p__Bacteroidota;c__Bacteroidia;o__Bacteroidales;f__p-251-o5;g__p-251-o5	Kynurenic acid	7.42e-11	6.75659	binary
d__Bacteria;p__Bacteroidota;c__Bacteroidia;o__Bacteroidales;f__Paludibacteraceae;g__uncultured	Kynurenic acid	8.68e-21	10.0904	binary
d__Bacteria;p__Desulfobacterota;c__Desulfovibrionia;o__Desulfovibrionales;f__Desulfovibrionaceae;g__Mailhella	D-Galactose	7.94e-06	4.46673	Meta
d__Bacteria;p__Firmicutes;c__Clostridia;o__Oscillospirales;f__Oscillospiraceae;g__UCG-002	Deoxyadenosine	2.68e-05	4.26607	binary
d__Bacteria;p__Proteobacteria;c__Gammaproteobacteria;o__Enterobacterales;f__Enterobacteriaceae;g__Escherichia-Shigella	2-Hexenoylcarnitine	0.000379432	3.55399	Meta
d__Bacteria;p__Bacteroidota;c__Bacteroidia;o__Bacteroidales;f__Rikenellaceae;g__dgA-11_gut_group	2-Hexenoylcarnitine	0.0014888	3.20708	quantitive
d__Bacteria;p__Proteobacteria;c__Alphaproteobacteria;o__Rhodospirillales;f__uncultured;g__uncultured	2-Hexenoylcarnitine	1.55e-05	-4.3958	quantitive
d__Bacteria;p__Firmicutes;c__Bacilli;o__Erysipelotrichales;f__Erysipelotrichaceae;g__Turicibacter	2-Hexenoylcarnitine	0.00113559	-3.25458	Meta
d__Bacteria;p__Spirochaetota;c__Spirochaetia;o__Spirochaetales;f__Spirochaetaceae;g__Treponema	2-Hexenoylcarnitine	0.000861885	-3.36638	quantitive
d__Bacteria;p__Firmicutes;c__Bacilli;o__Acholeplasmatales;f__Acholeplasmataceae;g__Anaeroplasma	2-Hexenoylcarnitine	1.99e-05	-4.34848	quantitive
d__Bacteria;p__Firmicutes;c__Clostridia;o__Peptostreptococcales-Tissierellales;f__Anaerovoracaceae;g__Family_XIII_AD3011_group	2-Hexenoylcarnitine	3.58e-05	4.19658	quantitive
d__Bacteria;p__Verrucomicrobiota;c__Lentisphaeria;o__Oligosphaerales;f__Oligosphaeraceae;g__Z20	2-Hexenoylcarnitine	0.00232064	3.0458	Meta
d__Bacteria;p__Firmicutes;c__Clostridia;o__Lachnospirales;f__Lachnospiraceae;g__Lachnospiraceae_UCG-003	2-Hexenoylcarnitine	3.86e-06	-4.72289	quantitive
d__Bacteria;p__Firmicutes;c__Clostridia;o__Lachnospirales;f__Lachnospiraceae;g__[Eubacterium]_xylanophilum_group	2-Hexenoylcarnitine	0.00183721	-3.11536	Meta
d__Bacteria;p__Fibrobacterota;c__Fibrobacteria;o__Fibrobacterales;f__Fibrobacteraceae;g__Fibrobacter	2-Hexenoylcarnitine	0.0015363	-3.20737	quantitive
d__Bacteria;p__Firmicutes;c__Clostridia;o__Lachnospirales;f__Lachnospiraceae;g__[Eubacterium]_ruminantium_group	2-Hexenoylcarnitine	0.000655744	-3.40744	Meta
d__Bacteria;p__Firmicutes;c__Clostridia;o__Lachnospirales;f__Lachnospiraceae;g__Lachnospiraceae_NK4B4_group	2-Hexenoylcarnitine	0.000448942	-3.5095	Meta
d__Bacteria;p__Firmicutes;c__Clostridia;o__Lachnospirales;f__Lachnospiraceae;g__Agathobacter	2-Hexenoylcarnitine	3.01e-07	-5.12264	Meta
d__Bacteria;p__Firmicutes;c__Clostridia;o__Lachnospirales;f__Lachnospiraceae;g__Epulopiscium	2-Hexenoylcarnitine	0.00140371	3.19389	Meta
d__Bacteria;p__Firmicutes;c__Clostridia;o__Peptostreptococcales-Tissierellales;f__Anaerovoracaceae;g__Family_XIII_AD3011_group	Tetradecanedioic acid	6.62e-06	4.58728	quantitive
d__Bacteria;p__Firmicutes;c__Clostridia;o__Lachnospirales;f__Lachnospiraceae;g__Lachnospiraceae_UCG-003	Tetradecanedioic acid	3.43e-05	-4.21893	quantitive
d__Bacteria;p__Firmicutes;c__Clostridia;o__Lachnospirales;f__Lachnospiraceae;g__Agathobacter	Tetradecanedioic acid	9.61e-07	-4.89944	Meta
d__Bacteria;p__Firmicutes;c__Clostridia;o__Lachnospirales;f__Lachnospiraceae;g__Epulopiscium	Tetradecanedioic acid	4.07e-08	5.63435	binary
d__Bacteria;p__Firmicutes;c__Clostridia;o__Clostridiales;f__Clostridiaceae;g__Clostridium_sensu_stricto_1	trifluoroacetic acid	0.000214159	3.74787	quantitive
d__Bacteria;p__Firmicutes;c__Clostridia;o__Lachnospirales;f__Lachnospiraceae;g__Lachnospiraceae_UCG-003	trifluoroacetic acid	0.000106563	3.9376	quantitive
d__Bacteria;p__Firmicutes;c__Clostridia;o__Lachnospirales;f__Lachnospiraceae;g__Lachnospiraceae_NK4B4_group	trifluoroacetic acid	0.000183006	3.74139	Meta
d__Bacteria;p__Bacteroidota;c__Bacteroidia;o__Bacteroidales;f__p-251-o5;g__p-251-o5	Hippuric acid	0.000609843	3.46445	quantitive
d__Bacteria;p__Firmicutes;c__Clostridia;o__Clostridia_vadinBB60_group;f__Clostridia_vadinBB60_group;g__Clostridia_vadinBB60_group	Hippuric acid	2.81e-05	4.25539	quantitive
d__Bacteria;p__Proteobacteria;c__Gammaproteobacteria;o__Enterobacterales;f__Enterobacteriaceae;g__Escherichia-Shigella	Hippuric acid	0.00609589	-2.74258	Meta
d__Bacteria;p__Firmicutes;c__Bacilli;o__Lactobacillales;f__Lactobacillaceae;g__Lactobacillus	Hippuric acid	4.08e-06	4.69527	quantitive
d__Bacteria;p__Firmicutes;c__Clostridia;o__Lachnospirales;f__Lachnospiraceae;g__Lachnospiraceae_XPB1014_group	Hippuric acid	1.2e-05	4.37772	Meta
d__Bacteria;p__Bacteroidota;c__Bacteroidia;o__Bacteroidales;f__Bacteroidales_RF16_group;g__Bacteroidales_RF16_group	Hippuric acid	0.00026762	3.68893	quantitive
d__Bacteria;p__Firmicutes;c__Clostridia;o__Lachnospirales;f__Lachnospiraceae;g__Lachnospiraceae_AC2044_group	Hippuric acid	0.00361326	2.93338	binary
d__Bacteria;p__Bacteroidota;c__Bacteroidia;o__Bacteroidales;f__Prevotellaceae;g__Prevotella	Hippuric acid	0.0084624	2.65067	quantitive
d__Bacteria;p__Bacteroidota;c__Bacteroidia;o__Bacteroidales;f__Prevotellaceae;g__Prevotellaceae_UCG-003	Hippuric acid	0.00130947	-3.24471	quantitive
d__Bacteria;p__Proteobacteria;c__Alphaproteobacteria;o__Rhodospirillales;f__uncultured;g__uncultured	Hippuric acid	0.000323819	3.59546	Meta
d__Bacteria;p__Bacteroidota;c__Bacteroidia;o__Bacteroidales;f__Bacteroidaceae;g__Bacteroides	Hippuric acid	0.00861002	-2.64469	quantitive
d__Bacteria;p__Proteobacteria;c__Gammaproteobacteria;o__Burkholderiales;f__T34;g__T34	Hippuric acid	0.00343082	2.95642	quantitive
d__Bacteria;p__Firmicutes;c__Negativicutes;o__Veillonellales-Selenomonadales;f__Selenomonadaceae;g__Anaerovibrio	Hippuric acid	1.46e-05	4.33491	Meta
d__Bacteria;p__Bacteroidota;c__Bacteroidia;o__Bacteroidales;f__Rikenellaceae;g__Rikenellaceae_RC9_gut_group	Hippuric acid	0.00974354	2.60156	quantitive
d__Bacteria;p__Firmicutes;c__Clostridia;o__Peptostreptococcales-Tissierellales;f__Peptostreptococcaceae;g__Terrisporobacter	Hippuric acid	2.98e-05	-4.24036	quantitive
d__Bacteria;p__Bacteroidota;c__Bacteroidia;o__Bacteroidales;f__Prevotellaceae;g__Alloprevotella	Hippuric acid	1.03e-06	-4.98959	quantitive
d__Bacteria;p__Bacteroidota;c__Bacteroidia;o__Bacteroidales;f__Prevotellaceae;g__Prevotellaceae_UCG-004	Hippuric acid	1.35e-05	4.35133	Meta
d__Bacteria;p__Firmicutes;c__Bacilli;o__Erysipelotrichales;f__Erysipelotrichaceae;g__Turicibacter	Hippuric acid	0.000153658	3.83448	quantitive
d__Bacteria;p__Spirochaetota;c__Spirochaetia;o__Spirochaetales;f__Spirochaetaceae;g__Treponema	Hippuric acid	1.92e-11	6.98068	quantitive
d__Bacteria;p__Firmicutes;c__Bacilli;o__Acholeplasmatales;f__Acholeplasmataceae;g__Anaeroplasma	Hippuric acid	3.09e-10	6.29396	Meta
d__Bacteria;p__Firmicutes;c__Bacilli;o__Erysipelotrichales;f__Erysipelotrichaceae;g__uncultured	Hippuric acid	0.00383231	-2.91452	quantitive
d__Bacteria;p__Firmicutes;c__Bacilli;o__Erysipelotrichales;f__Erysipelatoclostridiaceae;g__UCG-004	Hippuric acid	0.00434236	2.87417	quantitive
d__Bacteria;p__Firmicutes;c__Clostridia;o__Peptostreptococcales-Tissierellales;f__Anaerovoracaceae;g__Family_XIII_AD3011_group	Hippuric acid	0.00134607	-3.23657	quantitive
d__Bacteria;p__Firmicutes;c__Clostridia;o__Lachnospirales;f__Lachnospiraceae;g__Lachnospiraceae_NK4A136_group	Hippuric acid	1.66e-05	4.37842	binary
d__Bacteria;p__Firmicutes;c__Clostridia;o__Peptostreptococcales-Tissierellales;f__Peptostreptococcaceae;g__Romboutsia	Hippuric acid	2.05e-06	-4.84354	quantitive
d__Bacteria;p__Firmicutes;c__Clostridia;o__Oscillospirales;f__Oscillospiraceae;g__Oscillospira	Hippuric acid	0.00867261	2.64218	quantitive
d__Bacteria;p__Firmicutes;c__Clostridia;o__Oscillospirales;f__Ruminococcaceae;g__[Eubacterium]_siraeum_group	Hippuric acid	4.88e-06	4.56976	Meta
d__Bacteria;p__Firmicutes;c__Negativicutes;o__Veillonellales-Selenomonadales;f__Selenomonadaceae;g__Quinella	Hippuric acid	1.21e-05	4.37536	Meta
d__Bacteria;p__Firmicutes;c__Clostridia;o__Oscillospirales;f__Ruminococcaceae;g__Ruminococcaceae	Hippuric acid	1.21e-08	5.69774	Meta
d__Bacteria;p__Firmicutes;c__Clostridia;o__Oscillospirales;f__UCG-010;g__UCG-010	Hippuric acid	4.21e-06	4.68767	quantitive
d__Bacteria;p__Bacteroidota;c__Bacteroidia;o__Bacteroidales;f__Prevotellaceae;g__Prevotellaceae_UCG-001	Hippuric acid	0.000366264	3.60478	quantitive
d__Bacteria;p__Firmicutes;c__Clostridia;o__Lachnospirales;f__Lachnospiraceae;g__Frisingicoccus	Hippuric acid	0.00552252	2.79553	quantitive
d__Bacteria;p__Cyanobacteria;c__Vampirivibrionia;o__Gastranaerophilales;f__Gastranaerophilales;g__Gastranaerophilales	Hippuric acid	0.00126973	3.22274	Meta
d__Bacteria;p__Firmicutes;c__Clostridia;o__Lachnospirales;f__Lachnospiraceae;g__Coprococcus	Hippuric acid	0.00132099	-3.24244	quantitive
d__Bacteria;p__Firmicutes;c__Clostridia;o__Oscillospirales;f__[Eubacterium]_coprostanoligenes_group;g__[Eubacterium]_coprostanoligenes_group	Hippuric acid	0.000364749	-3.60576	quantitive
d__Bacteria;p__Firmicutes;c__Clostridia;o__Lachnospirales;f__Lachnospiraceae;g__Lachnospira	Hippuric acid	3.14e-07	5.11497	Meta
d__Bacteria;p__Firmicutes;c__Clostridia;o__Oscillospirales;f__Ruminococcaceae;g__Ruminococcus	Hippuric acid	8.71e-08	5.35169	Meta
d__Bacteria;p__Proteobacteria;c__Gammaproteobacteria;o__Burkholderiales;f__Sutterellaceae;g__Sutterella	Hippuric acid	0.00656327	-2.73748	quantitive
d__Bacteria;p__Bacteroidota;c__Bacteroidia;o__Bacteroidales;f__p-2534-18B5_gut_group;g__p-2534-18B5_gut_group	Hippuric acid	5.31e-06	4.63646	binary
d__Bacteria;p__Firmicutes;c__Clostridia;o__Lachnospirales;f__Lachnospiraceae;g__Lachnospiraceae_UCG-003	Hippuric acid	1.86e-11	6.71633	Meta
d__Bacteria;p__Desulfobacterota;c__Desulfovibrionia;o__Desulfovibrionales;f__Desulfovibrionaceae;g__Mailhella	Hippuric acid	0.00207352	-3.07949	Meta
d__Bacteria;p__Firmicutes;c__Clostridia;o__Lachnospirales;f__Lachnospiraceae;g__[Eubacterium]_xylanophilum_group	Hippuric acid	0.00036437	3.56463	Meta
d__Bacteria;p__Actinobacteriota;c__Coriobacteriia;o__Coriobacteriales;f__uncultured;g__uncultured	Hippuric acid	0.000401006	3.53942	Meta
d__Bacteria;p__Patescibacteria;c__Saccharimonadia;o__Saccharimonadales;f__Saccharimonadaceae;g__Candidatus_Saccharimonas	Hippuric acid	0.000779655	3.39488	binary
d__Bacteria;p__Firmicutes;c__Bacilli;o__Izemoplasmatales;f__Izemoplasmatales;g__Izemoplasmatales	Hippuric acid	1.82e-05	4.35618	binary
d__Bacteria;p__Bacteroidota;c__Bacteroidia;o__Bacteroidales;f__Tannerellaceae;g__Parabacteroides	Hippuric acid	0.0087053	-2.64087	quantitive
d__Bacteria;p__Fibrobacterota;c__Fibrobacteria;o__Fibrobacterales;f__Fibrobacteraceae;g__Fibrobacter	Hippuric acid	3.58e-05	4.13328	Meta
d__Bacteria;p__Firmicutes;c__Clostridia;o__Lachnospirales;f__Lachnospiraceae;g__Acetitomaculum	Hippuric acid	0.00207144	3.11126	quantitive
d__Bacteria;p__Firmicutes;c__Clostridia;o__Oscillospirales;f__Ruminococcaceae;g__uncultured	Hippuric acid	0.00548001	2.77737	Meta
d__Bacteria;p__Firmicutes;c__Bacilli;o__Erysipelotrichales;f__Erysipelatoclostridiaceae;g__uncultured	Hippuric acid	0.000236798	3.67613	Meta
d__Bacteria;p__Firmicutes;c__Bacilli;o__Acholeplasmatales;f__Acholeplasmataceae;g__T2WK15B57	Hippuric acid	1.76e-06	4.87623	binary
d__Bacteria;p__Firmicutes;c__Clostridia;o__Lachnospirales;f__Lachnospiraceae;g__Oribacterium	Hippuric acid	0.00110714	3.29392	binary
d__Bacteria;p__Firmicutes;c__Clostridia;o__Lachnospirales;f__Lachnospiraceae;g__[Eubacterium]_ruminantium_group	Hippuric acid	3.36e-05	4.14747	Meta
d__Bacteria;p__Firmicutes;c__Clostridia;o__Clostridia_UCG-014;f__Clostridia_UCG-014;g__Clostridia_UCG-014	Hippuric acid	1.47e-05	4.40831	quantitive
d__Bacteria;p__Proteobacteria;c__Alphaproteobacteria;o__Rickettsiales;f__Mitochondria;g__Mitochondria	Hippuric acid	0.000299347	3.61586	Meta
d__Bacteria;p__Actinobacteriota;c__Coriobacteriia;o__Coriobacteriales;f__Eggerthellaceae;g__uncultured	Hippuric acid	0.000599225	-3.47494	quantitive
d__Bacteria;p__Firmicutes;c__Clostridia;o__Oscillospirales;f__Ruminococcaceae;g__UCG-001	Hippuric acid	3.73e-05	4.12342	Meta
d__Bacteria;p__Firmicutes;c__Clostridia;o__Peptococcales;f__Peptococcaceae;g__uncultured	Hippuric acid	0.00308856	-2.95878	Meta
d__Bacteria;p__Firmicutes;c__Clostridia;o__Peptococcales;f__Peptococcaceae;g__Peptococcus	Hippuric acid	0.000303114	-3.65846	quantitive
d__Bacteria;p__Firmicutes;c__Bacilli;o__RF39;f__RF39;g__RF39	Hippuric acid	0.000593501	3.43457	Meta
d__Bacteria;p__Firmicutes;c__Clostridia;o__Lachnospirales;f__Lachnospiraceae;g__Lachnospiraceae_NK4B4_group	Hippuric acid	2.5e-09	5.96172	Meta
d__Bacteria;p__Verrucomicrobiota;c__Lentisphaeria;o__Oligosphaerales;f__Oligosphaeraceae;g__horsej-a03	Hippuric acid	0.000468787	-3.49799	Meta
d__Bacteria;p__Bacteroidota;c__Bacteroidia;o__Bacteroidales;f__Prevotellaceae;g__uncultured	Hippuric acid	0.0106224	2.55488	Meta
d__Bacteria;p__Fusobacteriota;c__Fusobacteriia;o__Fusobacteriales;f__Fusobacteriaceae;g__Fusobacterium	Hippuric acid	9.46e-07	-5.03975	quantitive
d__Bacteria;p__Firmicutes;c__Clostridia;o__Monoglobales;f__Monoglobaceae;g__Monoglobus	Hippuric acid	0.000810885	3.34905	Meta
d__Bacteria;p__Firmicutes;c__Clostridia;o__Lachnospirales;f__Lachnospiraceae;g__Anaerosporobacter	Hippuric acid	1.78e-09	6.0166	Meta
d__Bacteria;p__Firmicutes;c__Clostridia;o__Oscillospirales;f__Ruminococcaceae;g__Paludicola	Hippuric acid	0.00121753	3.23474	Meta
d__Bacteria;p__Firmicutes;c__Clostridia;o__Lachnospirales;f__Lachnospiraceae;g__Dorea	Hippuric acid	0.00247714	-3.05379	quantitive
d__Bacteria;p__Campilobacterota;c__Campylobacteria;o__Campylobacterales;f__Helicobacteraceae;g__Helicobacter	Hippuric acid	0.00806537	-2.6703	quantitive
d__Bacteria;p__Firmicutes;c__Clostridia;o__Lachnospirales;f__Lachnospiraceae;g__Agathobacter	Hippuric acid	0.000177526	3.74902	Meta
d__Bacteria;p__Firmicutes;c__Clostridia;o__Lachnospirales;f__Lachnospiraceae;g__Epulopiscium	Hippuric acid	0.000660212	-3.40559	Meta
d__Bacteria;p__Firmicutes;c__Clostridia;o__Lachnospirales;f__Lachnospiraceae;g__Butyrivibrio	Hippuric acid	4.93e-05	4.0589	Meta
d__Bacteria;p__Firmicutes;c__Clostridia;o__Clostridia_vadinBB60_group;f__Clostridia_vadinBB60_group;g__Clostridia_vadinBB60_group	Ornithine	0.000212377	3.7507	quantitive
d__Bacteria;p__Firmicutes;c__Clostridia;o__Lachnospirales;f__Lachnospiraceae;g__Lachnospiraceae_XPB1014_group	Ornithine	0.000739506	3.41114	quantitive
d__Bacteria;p__Bacteroidota;c__Bacteroidia;o__Bacteroidales;f__Prevotellaceae;g__Prevotellaceae_UCG-003	Ornithine	0.000456711	-3.5444	quantitive
d__Bacteria;p__Proteobacteria;c__Alphaproteobacteria;o__Rhodospirillales;f__uncultured;g__uncultured	Ornithine	0.000113814	3.91205	quantitive
d__Bacteria;p__Bacteroidota;c__Bacteroidia;o__Bacteroidales;f__Prevotellaceae;g__Alloprevotella	Ornithine	4.9e-05	-4.12078	quantitive
d__Bacteria;p__Bacteroidota;c__Bacteroidia;o__Bacteroidales;f__Prevotellaceae;g__Prevotellaceae_UCG-004	Ornithine	0.00206682	3.08046	Meta
d__Bacteria;p__Elusimicrobiota;c__Elusimicrobia;o__Elusimicrobiales;f__Elusimicrobiaceae;g__Elusimicrobium	Ornithine	0.00475015	2.84491	binary
d__Bacteria;p__Firmicutes;c__Bacilli;o__Erysipelotrichales;f__Erysipelotrichaceae;g__Turicibacter	Ornithine	0.00607416	2.76358	quantitive
d__Bacteria;p__Spirochaetota;c__Spirochaetia;o__Spirochaetales;f__Spirochaetaceae;g__Treponema	Ornithine	9.1e-06	4.51613	quantitive
d__Bacteria;p__Firmicutes;c__Bacilli;o__Acholeplasmatales;f__Acholeplasmataceae;g__Anaeroplasma	Ornithine	0.000615098	3.42487	Meta
d__Bacteria;p__Firmicutes;c__Clostridia;o__Peptostreptococcales-Tissierellales;f__Anaerovoracaceae;g__Family_XIII_AD3011_group	Ornithine	0.00692997	-2.7191	quantitive
d__Bacteria;p__Firmicutes;c__Clostridia;o__Lachnospirales;f__Lachnospiraceae;g__Lachnospiraceae_NK4A136_group	Ornithine	0.00568786	2.76525	Meta
d__Bacteria;p__Firmicutes;c__Clostridia;o__Oscillospirales;f__Ruminococcaceae;g__[Eubacterium]_siraeum_group	Ornithine	0.000226738	3.73395	quantitive
d__Bacteria;p__Firmicutes;c__Clostridia;o__Clostridiales;f__Clostridiaceae;g__Clostridium_sensu_stricto_1	Ornithine	0.00123717	3.26143	quantitive
d__Bacteria;p__Campilobacterota;c__Campylobacteria;o__Campylobacterales;f__Campylobacteraceae;g__Campylobacter	Ornithine	0.00691781	-2.70078	Meta
d__Bacteria;p__Firmicutes;c__Clostridia;o__Oscillospirales;f__Ruminococcaceae;g__Ruminococcaceae	Ornithine	0.00110152	3.26323	Meta
d__Bacteria;p__Verrucomicrobiota;c__Lentisphaeria;o__Oligosphaerales;f__Oligosphaeraceae;g__Z20	Ornithine	0.00648415	-2.72224	Meta
d__Bacteria;p__Cyanobacteria;c__Vampirivibrionia;o__Gastranaerophilales;f__Gastranaerophilales;g__Gastranaerophilales	Ornithine	0.00176827	3.15571	quantitive
d__Bacteria;p__Firmicutes;c__Clostridia;o__Lachnospirales;f__Lachnospiraceae;g__Coprococcus	Ornithine	3.19e-05	-4.22472	quantitive
d__Bacteria;p__Firmicutes;c__Clostridia;o__Oscillospirales;f__Ruminococcaceae;g__Ruminococcus	Ornithine	0.00147592	3.17938	Meta
d__Bacteria;p__Proteobacteria;c__Gammaproteobacteria;o__Burkholderiales;f__Sutterellaceae;g__Sutterella	Ornithine	0.00215086	-3.0956	quantitive
d__Bacteria;p__Firmicutes;c__Clostridia;o__Oscillospirales;f__Ruminococcaceae;g__Subdoligranulum	Ornithine	0.00744481	-2.69509	quantitive
d__Bacteria;p__Desulfobacterota;c__Desulfuromonadia;o__Bradymonadales;f__Bradymonadales;g__Bradymonadales	Ornithine	0.00606084	-2.76623	quantitive
d__Bacteria;p__Firmicutes;c__Clostridia;o__Lachnospirales;f__Lachnospiraceae;g__Lachnospiraceae_UCG-003	Ornithine	3.07e-05	4.16803	Meta
d__Bacteria;p__Firmicutes;c__Clostridia;o__Lachnospirales;f__Lachnospiraceae;g__[Eubacterium]_xylanophilum_group	Ornithine	0.00520603	2.794	Meta
d__Bacteria;p__Firmicutes;c__Bacilli;o__Izemoplasmatales;f__Izemoplasmatales;g__Izemoplasmatales	Ornithine	0.00642322	2.74475	binary
d__Bacteria;p__Fibrobacterota;c__Fibrobacteria;o__Fibrobacterales;f__Fibrobacteraceae;g__Fibrobacter	Ornithine	0.00135363	3.20436	Meta
d__Bacteria;p__Firmicutes;c__Bacilli;o__Erysipelotrichales;f__Erysipelatoclostridiaceae;g__uncultured	Ornithine	2.11e-05	4.25298	Meta
d__Bacteria;p__Firmicutes;c__Bacilli;o__Acholeplasmatales;f__Acholeplasmataceae;g__T2WK15B57	Ornithine	0.00383809	2.91404	binary
d__Bacteria;p__Firmicutes;c__Clostridia;o__Lachnospirales;f__Lachnospiraceae;g__[Eubacterium]_ruminantium_group	Ornithine	0.00546135	2.79966	quantitive
d__Bacteria;p__Firmicutes;c__Clostridia;o__Clostridia_UCG-014;f__Clostridia_UCG-014;g__Clostridia_UCG-014	Ornithine	0.000684855	3.433	quantitive
d__Bacteria;p__Actinobacteriota;c__Coriobacteriia;o__Coriobacteriales;f__Eggerthellaceae;g__uncultured	Ornithine	0.00500594	-2.83099	quantitive
d__Bacteria;p__Firmicutes;c__Clostridia;o__Oscillospirales;f__Ruminococcaceae;g__UCG-001	Ornithine	0.0058577	2.77564	binary
d__Bacteria;p__Firmicutes;c__Clostridia;o__Peptococcales;f__Peptococcaceae;g__Peptococcus	Ornithine	0.000131826	-3.87699	quantitive
d__Bacteria;p__Firmicutes;c__Bacilli;o__RF39;f__RF39;g__RF39	Ornithine	0.00394854	2.88224	Meta
d__Bacteria;p__Firmicutes;c__Clostridia;o__Lachnospirales;f__Lachnospiraceae;g__Lachnospiraceae_NK4B4_group	Ornithine	2.79e-06	4.68573	Meta
d__Bacteria;p__Verrucomicrobiota;c__Lentisphaeria;o__Oligosphaerales;f__Oligosphaeraceae;g__horsej-a03	Ornithine	2.22e-05	-4.242	Meta
d__Bacteria;p__Verrucomicrobiota;c__Lentisphaeria;o__Victivallales;f__Victivallaceae;g__Victivallaceae	Ornithine	0.0065426	-2.71927	Meta
d__Bacteria;p__Fusobacteriota;c__Fusobacteriia;o__Fusobacteriales;f__Fusobacteriaceae;g__Fusobacterium	Ornithine	5.37e-06	-4.54978	Meta
d__Bacteria;p__Firmicutes;c__Clostridia;o__Lachnospirales;f__Lachnospiraceae;g__Anaerosporobacter	Ornithine	1.01e-06	4.88914	Meta
d__Bacteria;p__Firmicutes;c__Clostridia;o__Lachnospirales;f__Lachnospiraceae;g__Dorea	Ornithine	9.65e-05	-3.95643	quantitive
d__Bacteria;p__Firmicutes;c__Clostridia;o__Lachnospirales;f__Lachnospiraceae;g__Agathobacter	Ornithine	0.00128687	3.21889	Meta
d__Bacteria;p__Firmicutes;c__Bacilli;o__Lactobacillales;f__Lactobacillaceae;g__Lactobacillus	o-Tyrosine	0.00143628	3.18726	Meta
d__Bacteria;p__Firmicutes;c__Bacilli;o__Erysipelotrichales;f__Erysipelotrichaceae;g__Turicibacter	o-Tyrosine	0.000286169	3.67121	quantitive
d__Bacteria;p__Spirochaetota;c__Spirochaetia;o__Spirochaetales;f__Spirochaetaceae;g__Treponema	o-Tyrosine	0.000827819	3.37791	quantitive
d__Bacteria;p__Firmicutes;c__Bacilli;o__Acholeplasmatales;f__Acholeplasmataceae;g__Anaeroplasma	o-Tyrosine	0.000569542	3.4833	binary
d__Bacteria;p__Firmicutes;c__Clostridia;o__Oscillospirales;f__Ruminococcaceae;g__[Eubacterium]_siraeum_group	o-Tyrosine	0.00148244	3.1781	Meta
d__Bacteria;p__Firmicutes;c__Clostridia;o__Clostridiales;f__Clostridiaceae;g__Clostridium_sensu_stricto_1	o-Tyrosine	0.00168303	3.17	quantitive
d__Bacteria;p__Firmicutes;c__Clostridia;o__Lachnospirales;f__Lachnospiraceae;g__Lachnospira	o-Tyrosine	0.000858588	3.33318	Meta
d__Bacteria;p__Firmicutes;c__Clostridia;o__Oscillospirales;f__Ruminococcaceae;g__Ruminococcus	o-Tyrosine	0.000682173	3.39665	Meta
d__Bacteria;p__Firmicutes;c__Clostridia;o__Lachnospirales;f__Lachnospiraceae;g__Lachnospiraceae_UCG-003	o-Tyrosine	7.93e-06	4.46702	Meta
d__Bacteria;p__Fibrobacterota;c__Fibrobacteria;o__Fibrobacterales;f__Fibrobacteraceae;g__Fibrobacter	o-Tyrosine	0.000116063	3.92391	quantitive
d__Bacteria;p__Firmicutes;c__Clostridia;o__Lachnospirales;f__Lachnospiraceae;g__[Eubacterium]_ruminantium_group	o-Tyrosine	0.00114735	3.28462	quantitive
d__Bacteria;p__Actinobacteriota;c__Coriobacteriia;o__Coriobacteriales;f__Eggerthellaceae;g__uncultured	o-Tyrosine	0.00222634	-3.08921	quantitive
d__Bacteria;p__Firmicutes;c__Clostridia;o__Lachnospirales;f__Lachnospiraceae;g__Lachnospiraceae_NK4B4_group	o-Tyrosine	0.000307047	3.60928	Meta
d__Bacteria;p__Verrucomicrobiota;c__Lentisphaeria;o__Oligosphaerales;f__Oligosphaeraceae;g__horsej-a03	o-Tyrosine	0.00226347	-3.07994	binary
d__Bacteria;p__Firmicutes;c__Clostridia;o__Lachnospirales;f__Lachnospiraceae;g__Anaerosporobacter	o-Tyrosine	0.000960238	3.30192	Meta
d__Bacteria;p__Proteobacteria;c__Gammaproteobacteria;o__Enterobacterales;f__Enterobacteriaceae;g__Escherichia-Shigella	Deoxycholic acid 3-glucuronide	8.23e-05	3.99321	quantitive
d__Bacteria;p__Firmicutes;c__Clostridia;o__Lachnospirales;f__Lachnospiraceae;g__Epulopiscium	Deoxycholic acid 3-glucuronide	8.78e-05	3.97662	binary
d__Bacteria;p__Bacteroidota;c__Bacteroidia;o__Bacteroidales;f__p-251-o5;g__p-251-o5	Citrulline	0.00943681	2.61288	quantitive
d__Bacteria;p__Firmicutes;c__Clostridia;o__Clostridia_vadinBB60_group;f__Clostridia_vadinBB60_group;g__Clostridia_vadinBB60_group	Citrulline	0.000861017	3.36702	quantitive
d__Bacteria;p__Firmicutes;c__Bacilli;o__Lactobacillales;f__Lactobacillaceae;g__Lactobacillus	Citrulline	0.00531716	2.80802	quantitive
d__Bacteria;p__Firmicutes;c__Clostridia;o__Lachnospirales;f__Lachnospiraceae;g__Lachnospiraceae_XPB1014_group	Citrulline	0.00772059	2.6829	quantitive
d__Bacteria;p__Firmicutes;c__Negativicutes;o__Acidaminococcales;f__Acidaminococcaceae;g__Phascolarctobacterium	Citrulline	0.00787432	-2.6755	quantitive
d__Bacteria;p__Bacteroidota;c__Bacteroidia;o__Bacteroidales;f__Prevotellaceae;g__Prevotellaceae_UCG-003	Citrulline	0.00292311	-3.0005	quantitive
d__Bacteria;p__Proteobacteria;c__Alphaproteobacteria;o__Rhodospirillales;f__uncultured;g__uncultured	Citrulline	4.75e-06	4.66247	quantitive
d__Bacteria;p__Bacteroidota;c__Bacteroidia;o__Bacteroidales;f__Prevotellaceae;g__Alloprevotella	Citrulline	0.000348397	-3.61818	quantitive
d__Bacteria;p__Bacteroidota;c__Bacteroidia;o__Bacteroidales;f__Prevotellaceae;g__Prevotellaceae_UCG-004	Citrulline	0.00117345	3.24526	Meta
d__Bacteria;p__Elusimicrobiota;c__Elusimicrobia;o__Elusimicrobiales;f__Elusimicrobiaceae;g__Elusimicrobium	Citrulline	0.00802889	2.66882	binary
d__Bacteria;p__Firmicutes;c__Bacilli;o__Erysipelotrichales;f__Erysipelotrichaceae;g__Turicibacter	Citrulline	0.000537537	3.49951	quantitive
d__Bacteria;p__Spirochaetota;c__Spirochaetia;o__Spirochaetales;f__Spirochaetaceae;g__Treponema	Citrulline	3.94e-05	4.1736	quantitive
d__Bacteria;p__Firmicutes;c__Bacilli;o__Acholeplasmatales;f__Acholeplasmataceae;g__Anaeroplasma	Citrulline	0.000271621	3.64096	Meta
d__Bacteria;p__Firmicutes;c__Bacilli;o__Erysipelotrichales;f__Erysipelotrichaceae;g__uncultured	Citrulline	0.00634663	-2.74879	quantitive
d__Bacteria;p__Firmicutes;c__Clostridia;o__Peptostreptococcales-Tissierellales;f__Anaerovoracaceae;g__Family_XIII_AD3011_group	Citrulline	0.000624904	-3.45737	quantitive
d__Bacteria;p__Firmicutes;c__Clostridia;o__Oscillospirales;f__Oscillospiraceae;g__Oscillospira	Citrulline	0.0022023	3.08836	quantitive
d__Bacteria;p__Firmicutes;c__Clostridia;o__Oscillospirales;f__Ruminococcaceae;g__[Eubacterium]_siraeum_group	Citrulline	6.2e-05	4.06448	quantitive
d__Bacteria;p__Firmicutes;c__Negativicutes;o__Veillonellales-Selenomonadales;f__Selenomonadaceae;g__Quinella	Citrulline	0.00774402	2.66303	Meta
d__Bacteria;p__Firmicutes;c__Clostridia;o__Clostridiales;f__Clostridiaceae;g__Clostridium_sensu_stricto_1	Citrulline	0.000686723	3.43084	quantitive
d__Bacteria;p__Campilobacterota;c__Campylobacteria;o__Campylobacterales;f__Campylobacteraceae;g__Campylobacter	Citrulline	0.000568536	-3.48566	quantitive
d__Bacteria;p__Firmicutes;c__Clostridia;o__Oscillospirales;f__Ruminococcaceae;g__Ruminococcaceae	Citrulline	0.00106379	3.30554	binary
d__Bacteria;p__Firmicutes;c__Clostridia;o__Oscillospirales;f__UCG-010;g__UCG-010	Citrulline	0.00373344	2.92291	quantitive
d__Bacteria;p__Verrucomicrobiota;c__Lentisphaeria;o__Oligosphaerales;f__Oligosphaeraceae;g__Z20	Citrulline	0.00738071	-2.69766	binary
d__Bacteria;p__Cyanobacteria;c__Vampirivibrionia;o__Gastranaerophilales;f__Gastranaerophilales;g__Gastranaerophilales	Citrulline	2.06e-05	4.32953	quantitive
d__Bacteria;p__Firmicutes;c__Clostridia;o__Lachnospirales;f__Lachnospiraceae;g__Coprococcus	Citrulline	3.36e-07	-5.22137	quantitive
d__Bacteria;p__Firmicutes;c__Clostridia;o__Lachnospirales;f__Lachnospiraceae;g__Lachnospira	Citrulline	0.00117099	3.27754	binary
d__Bacteria;p__Firmicutes;c__Clostridia;o__Oscillospirales;f__Ruminococcaceae;g__Ruminococcus	Citrulline	0.000298433	3.66013	quantitive
d__Bacteria;p__Proteobacteria;c__Gammaproteobacteria;o__Burkholderiales;f__Sutterellaceae;g__Sutterella	Citrulline	0.003954	-2.90447	quantitive
d__Bacteria;p__Desulfobacterota;c__Desulfuromonadia;o__Bradymonadales;f__Bradymonadales;g__Bradymonadales	Citrulline	0.00126742	-3.25745	quantitive
d__Bacteria;p__Firmicutes;c__Clostridia;o__Lachnospirales;f__Lachnospiraceae;g__Lachnospiraceae_UCG-003	Citrulline	5.18e-05	4.04718	Meta
d__Bacteria;p__Firmicutes;c__Clostridia;o__Lachnospirales;f__Lachnospiraceae;g__[Eubacterium]_xylanophilum_group	Citrulline	0.00174617	3.13032	Meta
d__Bacteria;p__Patescibacteria;c__Saccharimonadia;o__Saccharimonadales;f__Saccharimonadaceae;g__Candidatus_Saccharimonas	Citrulline	0.00471345	2.84745	binary
d__Bacteria;p__Firmicutes;c__Bacilli;o__Izemoplasmatales;f__Izemoplasmatales;g__Izemoplasmatales	Citrulline	0.0050288	2.8262	binary
d__Bacteria;p__Fibrobacterota;c__Fibrobacteria;o__Fibrobacterales;f__Fibrobacteraceae;g__Fibrobacter	Citrulline	0.000547368	3.45644	Meta
d__Bacteria;p__Firmicutes;c__Bacilli;o__Erysipelotrichales;f__Erysipelatoclostridiaceae;g__uncultured	Citrulline	5.28e-05	4.04274	Meta
d__Bacteria;p__Firmicutes;c__Bacilli;o__Acholeplasmatales;f__Acholeplasmataceae;g__T2WK15B57	Citrulline	0.00320441	2.97155	binary
d__Bacteria;p__Firmicutes;c__Clostridia;o__Lachnospirales;f__Lachnospiraceae;g__[Eubacterium]_ruminantium_group	Citrulline	0.00295465	2.97242	Meta
d__Bacteria;p__Firmicutes;c__Clostridia;o__Clostridia_UCG-014;f__Clostridia_UCG-014;g__Clostridia_UCG-014	Citrulline	7.66e-05	4.01272	quantitive
d__Bacteria;p__Actinobacteriota;c__Coriobacteriia;o__Coriobacteriales;f__Eggerthellaceae;g__uncultured	Citrulline	0.000381155	-3.5528	Meta
d__Bacteria;p__Firmicutes;c__Clostridia;o__Oscillospirales;f__Ruminococcaceae;g__UCG-001	Citrulline	0.00245988	3.05427	binary
d__Bacteria;p__Firmicutes;c__Clostridia;o__Peptostreptococcales-Tissierellales;f__Anaerovoracaceae;g__[Eubacterium]_nodatum_group	Citrulline	0.00640018	-2.74636	quantitive
d__Bacteria;p__Firmicutes;c__Clostridia;o__Lachnospirales;f__Lachnospiraceae;g__Lachnospiraceae_UCG-010	Citrulline	0.00601255	-2.77105	quantitive
d__Bacteria;p__Firmicutes;c__Clostridia;o__Peptococcales;f__Peptococcaceae;g__Peptococcus	Citrulline	0.00011922	-3.90271	quantitive
d__Bacteria;p__Firmicutes;c__Bacilli;o__RF39;f__RF39;g__RF39	Citrulline	0.00465277	2.85283	quantitive
d__Bacteria;p__Firmicutes;c__Clostridia;o__Lachnospirales;f__Lachnospiraceae;g__Lachnospiraceae_NK4B4_group	Citrulline	4.47e-07	5.04768	Meta
d__Bacteria;p__Verrucomicrobiota;c__Lentisphaeria;o__Oligosphaerales;f__Oligosphaeraceae;g__horsej-a03	Citrulline	2.53e-06	-4.70595	Meta
d__Bacteria;p__Verrucomicrobiota;c__Lentisphaeria;o__Victivallales;f__Victivallaceae;g__Victivallaceae	Citrulline	0.00300673	-2.96705	Meta
d__Bacteria;p__Fusobacteriota;c__Fusobacteriia;o__Fusobacteriales;f__Fusobacteriaceae;g__Fusobacterium	Citrulline	2.23e-06	-4.73125	Meta
d__Bacteria;p__Firmicutes;c__Clostridia;o__Lachnospirales;f__Lachnospiraceae;g__Anaerosporobacter	Citrulline	6.74e-06	4.50188	Meta
d__Bacteria;p__Firmicutes;c__Clostridia;o__Lachnospirales;f__Lachnospiraceae;g__Dorea	Citrulline	8.05e-05	-4.00187	quantitive
d__Bacteria;p__Campilobacterota;c__Campylobacteria;o__Campylobacterales;f__Helicobacteraceae;g__Helicobacter	Citrulline	0.00865046	-2.64603	quantitive
d__Bacteria;p__Deferribacterota;c__Deferribacteres;o__Deferribacterales;f__Deferribacteraceae;g__Mucispirillum	Citrulline	0.00218059	-3.06447	Meta
d__Bacteria;p__Firmicutes;c__Clostridia;o__Lachnospirales;f__Lachnospiraceae;g__Agathobacter	Citrulline	0.00689652	2.7018	Meta
d__Bacteria;p__Bacteroidota;c__Bacteroidia;o__Bacteroidales;f__p-251-o5;g__p-251-o5	3-Indole carboxylic acid glucuronide	0.00284266	3.00942	quantitive
d__Bacteria;p__Firmicutes;c__Clostridia;o__Clostridia_vadinBB60_group;f__Clostridia_vadinBB60_group;g__Clostridia_vadinBB60_group	3-Indole carboxylic acid glucuronide	0.00554941	2.77328	Meta
d__Bacteria;p__Firmicutes;c__Bacilli;o__Lactobacillales;f__Lactobacillaceae;g__Lactobacillus	3-Indole carboxylic acid glucuronide	1.34e-06	4.93523	quantitive
d__Bacteria;p__Firmicutes;c__Clostridia;o__Lachnospirales;f__Lachnospiraceae;g__Lachnospiraceae_XPB1014_group	3-Indole carboxylic acid glucuronide	7.66e-08	5.37497	Meta
d__Bacteria;p__Bacteroidota;c__Bacteroidia;o__Bacteroidales;f__Bacteroidales_RF16_group;g__Bacteroidales_RF16_group	3-Indole carboxylic acid glucuronide	2e-05	4.33422	quantitive
d__Bacteria;p__Firmicutes;c__Clostridia;o__Lachnospirales;f__Lachnospiraceae;g__Lachnospiraceae_AC2044_group	3-Indole carboxylic acid glucuronide	0.000299755	3.61551	Meta
d__Bacteria;p__Bacteroidota;c__Bacteroidia;o__Bacteroidales;f__Prevotellaceae;g__Prevotella	3-Indole carboxylic acid glucuronide	2.9e-05	4.24712	quantitive
d__Bacteria;p__Proteobacteria;c__Alphaproteobacteria;o__Rhodospirillales;f__uncultured;g__uncultured	3-Indole carboxylic acid glucuronide	8.12e-08	5.36449	Meta
d__Bacteria;p__Bacteroidota;c__Bacteroidia;o__Bacteroidales;f__Bacteroidaceae;g__Bacteroides	3-Indole carboxylic acid glucuronide	0.000887618	-3.35783	quantitive
d__Bacteria;p__Bacteroidota;c__Bacteroidia;o__Bacteroidales;f__Prevotellaceae;g__Prevotellaceae_NK3B31_group	3-Indole carboxylic acid glucuronide	3.28e-06	4.6527	Meta
d__Bacteria;p__Proteobacteria;c__Gammaproteobacteria;o__Burkholderiales;f__T34;g__T34	3-Indole carboxylic acid glucuronide	0.00229045	3.04973	Meta
d__Bacteria;p__Firmicutes;c__Negativicutes;o__Veillonellales-Selenomonadales;f__Selenomonadaceae;g__Anaerovibrio	3-Indole carboxylic acid glucuronide	5.73e-10	6.19774	Meta
d__Bacteria;p__Bacteroidota;c__Bacteroidia;o__Bacteroidales;f__Rikenellaceae;g__Rikenellaceae_RC9_gut_group	3-Indole carboxylic acid glucuronide	0.000239963	3.71787	quantitive
d__Bacteria;p__Bacteroidota;c__Bacteroidia;o__Bacteroidales;f__Prevotellaceae;g__Alloprevotella	3-Indole carboxylic acid glucuronide	0.00157049	-3.19074	quantitive
d__Bacteria;p__Firmicutes;c__Bacilli;o__Lactobacillales;f__Streptococcaceae;g__Streptococcus	3-Indole carboxylic acid glucuronide	0.0102824	2.58481	quantitive
d__Bacteria;p__Bacteroidota;c__Bacteroidia;o__Bacteroidales;f__Prevotellaceae;g__Prevotellaceae_UCG-004	3-Indole carboxylic acid glucuronide	1.29e-05	4.36137	Meta
d__Bacteria;p__Elusimicrobiota;c__Elusimicrobia;o__Elusimicrobiales;f__Elusimicrobiaceae;g__Elusimicrobium	3-Indole carboxylic acid glucuronide	0.00293755	2.99895	binary
d__Bacteria;p__Firmicutes;c__Bacilli;o__Erysipelotrichales;f__Erysipelotrichaceae;g__Turicibacter	3-Indole carboxylic acid glucuronide	4.36e-05	4.14946	quantitive
d__Bacteria;p__Spirochaetota;c__Spirochaetia;o__Spirochaetales;f__Spirochaetaceae;g__Treponema	3-Indole carboxylic acid glucuronide	9.04e-06	4.51759	quantitive
d__Bacteria;p__Firmicutes;c__Bacilli;o__Acholeplasmatales;f__Acholeplasmataceae;g__Anaeroplasma	3-Indole carboxylic acid glucuronide	1.77e-06	4.77837	Meta
d__Bacteria;p__Proteobacteria;c__Gammaproteobacteria;o__Aeromonadales;f__Succinivibrionaceae;g__Succinivibrio	3-Indole carboxylic acid glucuronide	0.00167053	3.17223	binary
d__Bacteria;p__Firmicutes;c__Bacilli;o__Erysipelotrichales;f__Erysipelatoclostridiaceae;g__UCG-004	3-Indole carboxylic acid glucuronide	6.31e-06	4.59818	quantitive
d__Bacteria;p__Firmicutes;c__Clostridia;o__Peptostreptococcales-Tissierellales;f__Peptostreptococcaceae;g__Romboutsia	3-Indole carboxylic acid glucuronide	0.00830771	-2.65705	quantitive
d__Bacteria;p__Firmicutes;c__Clostridia;o__Oscillospirales;f__Oscillospiraceae;g__Oscillospira	3-Indole carboxylic acid glucuronide	6.93e-08	5.53214	quantitive
d__Bacteria;p__Firmicutes;c__Clostridia;o__Oscillospirales;f__Ruminococcaceae;g__[Eubacterium]_siraeum_group	3-Indole carboxylic acid glucuronide	1.37e-09	6.05875	Meta
d__Bacteria;p__Firmicutes;c__Negativicutes;o__Veillonellales-Selenomonadales;f__Selenomonadaceae;g__Quinella	3-Indole carboxylic acid glucuronide	4.46e-05	4.08248	Meta
d__Bacteria;p__Firmicutes;c__Clostridia;o__Oscillospirales;f__Ruminococcaceae;g__Ruminococcaceae	3-Indole carboxylic acid glucuronide	1.75e-10	6.38205	Meta
d__Bacteria;p__Firmicutes;c__Clostridia;o__Oscillospirales;f__UCG-010;g__UCG-010	3-Indole carboxylic acid glucuronide	4.81e-05	4.1254	quantitive
d__Bacteria;p__Bacteroidota;c__Bacteroidia;o__Bacteroidales;f__Prevotellaceae;g__Prevotellaceae_UCG-001	3-Indole carboxylic acid glucuronide	0.00874695	2.63927	quantitive
d__Bacteria;p__Firmicutes;c__Clostridia;o__Lachnospirales;f__Lachnospiraceae;g__Frisingicoccus	3-Indole carboxylic acid glucuronide	0.00190449	3.13306	quantitive
d__Bacteria;p__Cyanobacteria;c__Vampirivibrionia;o__Gastranaerophilales;f__Gastranaerophilales;g__Gastranaerophilales	3-Indole carboxylic acid glucuronide	3.99e-07	5.06961	Meta
d__Bacteria;p__Firmicutes;c__Clostridia;o__Oscillospirales;f__[Eubacterium]_coprostanoligenes_group;g__[Eubacterium]_coprostanoligenes_group	3-Indole carboxylic acid glucuronide	0.0118419	-2.5324	quantitive
d__Bacteria;p__Firmicutes;c__Clostridia;o__Lachnospirales;f__Lachnospiraceae;g__Lachnospira	3-Indole carboxylic acid glucuronide	4.28e-08	5.47896	Meta
d__Bacteria;p__Firmicutes;c__Clostridia;o__Oscillospirales;f__Ruminococcaceae;g__Ruminococcus	3-Indole carboxylic acid glucuronide	2.22e-07	5.3042	quantitive
d__Bacteria;p__Bacteroidota;c__Bacteroidia;o__Bacteroidales;f__p-2534-18B5_gut_group;g__p-2534-18B5_gut_group	3-Indole carboxylic acid glucuronide	0.000140958	3.85652	binary
d__Bacteria;p__Desulfobacterota;c__Desulfuromonadia;o__Bradymonadales;f__Bradymonadales;g__Bradymonadales	3-Indole carboxylic acid glucuronide	0.00708744	2.71147	binary
d__Bacteria;p__Firmicutes;c__Clostridia;o__Lachnospirales;f__Lachnospiraceae;g__Lachnospiraceae_UCG-003	3-Indole carboxylic acid glucuronide	1.14e-10	6.44723	Meta
d__Bacteria;p__Firmicutes;c__Clostridia;o__Lachnospirales;f__Lachnospiraceae;g__[Eubacterium]_xylanophilum_group	3-Indole carboxylic acid glucuronide	1.2e-06	4.85558	Meta
d__Bacteria;p__Actinobacteriota;c__Coriobacteriia;o__Coriobacteriales;f__uncultured;g__uncultured	3-Indole carboxylic acid glucuronide	0.000193439	3.72743	Meta
d__Bacteria;p__Patescibacteria;c__Saccharimonadia;o__Saccharimonadales;f__Saccharimonadaceae;g__Candidatus_Saccharimonas	3-Indole carboxylic acid glucuronide	0.000946879	3.33924	binary
d__Bacteria;p__Firmicutes;c__Bacilli;o__Izemoplasmatales;f__Izemoplasmatales;g__Izemoplasmatales	3-Indole carboxylic acid glucuronide	0.000225916	3.7338	binary
d__Bacteria;p__Fibrobacterota;c__Fibrobacteria;o__Fibrobacterales;f__Fibrobacteraceae;g__Fibrobacter	3-Indole carboxylic acid glucuronide	0.00148923	3.20659	binary
d__Bacteria;p__Firmicutes;c__Clostridia;o__Lachnospirales;f__Lachnospiraceae;g__Acetitomaculum	3-Indole carboxylic acid glucuronide	9.14e-06	4.43648	Meta
d__Bacteria;p__Firmicutes;c__Clostridia;o__Peptostreptococcales-Tissierellales;f__Anaerovoracaceae;g__Anaerovorax	3-Indole carboxylic acid glucuronide	0.000690609	3.39328	Meta
d__Bacteria;p__Firmicutes;c__Clostridia;o__Oscillospirales;f__Ruminococcaceae;g__uncultured	3-Indole carboxylic acid glucuronide	0.00689309	2.70197	Meta
d__Bacteria;p__Firmicutes;c__Bacilli;o__Acholeplasmatales;f__Acholeplasmataceae;g__T2WK15B57	3-Indole carboxylic acid glucuronide	2.75e-05	4.25982	binary
d__Bacteria;p__Firmicutes;c__Clostridia;o__Lachnospirales;f__Lachnospiraceae;g__Oribacterium	3-Indole carboxylic acid glucuronide	0.000908121	3.31755	Meta
d__Bacteria;p__Firmicutes;c__Clostridia;o__Lachnospirales;f__Lachnospiraceae;g__[Eubacterium]_ruminantium_group	3-Indole carboxylic acid glucuronide	2.44e-06	4.71319	Meta
d__Bacteria;p__Firmicutes;c__Clostridia;o__Clostridia_UCG-014;f__Clostridia_UCG-014;g__Clostridia_UCG-014	3-Indole carboxylic acid glucuronide	3.58e-05	4.1989	quantitive
d__Bacteria;p__Proteobacteria;c__Alphaproteobacteria;o__Rickettsiales;f__Mitochondria;g__Mitochondria	3-Indole carboxylic acid glucuronide	0.00315266	2.95245	Meta
d__Bacteria;p__Actinobacteriota;c__Coriobacteriia;o__Coriobacteriales;f__Eggerthellaceae;g__uncultured	3-Indole carboxylic acid glucuronide	0.000928014	-3.35029	quantitive
d__Bacteria;p__Firmicutes;c__Clostridia;o__Oscillospirales;f__Ruminococcaceae;g__UCG-001	3-Indole carboxylic acid glucuronide	2.32e-08	5.58604	Meta
d__Bacteria;p__Firmicutes;c__Clostridia;o__Oscillospirales;f__Ruminococcaceae;g__Candidatus_Soleaferrea	3-Indole carboxylic acid glucuronide	0.0114598	-2.5478	quantitive
d__Bacteria;p__Firmicutes;c__Bacilli;o__RF39;f__RF39;g__RF39	3-Indole carboxylic acid glucuronide	0.00292354	2.97567	Meta
d__Bacteria;p__Firmicutes;c__Clostridia;o__Lachnospirales;f__Lachnospiraceae;g__Lachnospiraceae_NK4B4_group	3-Indole carboxylic acid glucuronide	2.06e-06	4.7478	Meta
d__Bacteria;p__Bacteroidota;c__Bacteroidia;o__Bacteroidales;f__Prevotellaceae;g__uncultured	3-Indole carboxylic acid glucuronide	0.000260773	3.69582	binary
d__Bacteria;p__Fusobacteriota;c__Fusobacteriia;o__Fusobacteriales;f__Fusobacteriaceae;g__Fusobacterium	3-Indole carboxylic acid glucuronide	1.56e-06	-4.93291	quantitive
d__Bacteria;p__Firmicutes;c__Clostridia;o__Monoglobales;f__Monoglobaceae;g__Monoglobus	3-Indole carboxylic acid glucuronide	0.00715626	2.68948	Meta
d__Bacteria;p__Firmicutes;c__Clostridia;o__Lachnospirales;f__Lachnospiraceae;g__Anaerosporobacter	3-Indole carboxylic acid glucuronide	2.34e-07	5.16993	Meta
d__Bacteria;p__Firmicutes;c__Clostridia;o__Lachnospirales;f__Lachnospiraceae;g__Marvinbryantia	3-Indole carboxylic acid glucuronide	0.000524538	3.4679	Meta
d__Bacteria;p__Firmicutes;c__Clostridia;o__Oscillospirales;f__Ruminococcaceae;g__Paludicola	3-Indole carboxylic acid glucuronide	0.000326326	3.59345	Meta
d__Bacteria;p__Campilobacterota;c__Campylobacteria;o__Campylobacterales;f__Helicobacteraceae;g__Helicobacter	3-Indole carboxylic acid glucuronide	0.00102215	-3.32271	quantitive
d__Bacteria;p__Deferribacterota;c__Deferribacteres;o__Deferribacterales;f__Deferribacteraceae;g__Mucispirillum	3-Indole carboxylic acid glucuronide	0.0005013	-3.56983	quantitive
d__Bacteria;p__Firmicutes;c__Clostridia;o__Lachnospirales;f__Lachnospiraceae;g__Agathobacter	3-Indole carboxylic acid glucuronide	0.00889086	2.63355	binary
d__Bacteria;p__Firmicutes;c__Clostridia;o__Lachnospirales;f__Lachnospiraceae;g__Butyrivibrio	3-Indole carboxylic acid glucuronide	2.4e-07	5.28816	binary
d__Bacteria;p__Bacteroidota;c__Bacteroidia;o__Bacteroidales;f__p-251-o5;g__p-251-o5	Dopamine	0.00112171	3.29032	quantitive
d__Bacteria;p__Firmicutes;c__Clostridia;o__Clostridia_vadinBB60_group;f__Clostridia_vadinBB60_group;g__Clostridia_vadinBB60_group	Dopamine	1.89e-05	4.34844	quantitive
d__Bacteria;p__Proteobacteria;c__Gammaproteobacteria;o__Enterobacterales;f__Enterobacteriaceae;g__Escherichia-Shigella	Dopamine	0.00862574	-2.62654	Meta
d__Bacteria;p__Firmicutes;c__Bacilli;o__Lactobacillales;f__Lactobacillaceae;g__Lactobacillus	Dopamine	9.43e-06	4.50844	quantitive
d__Bacteria;p__Firmicutes;c__Clostridia;o__Lachnospirales;f__Lachnospiraceae;g__Lachnospiraceae_XPB1014_group	Dopamine	1.48e-05	4.33224	Meta
d__Bacteria;p__Bacteroidota;c__Bacteroidia;o__Bacteroidales;f__Bacteroidales_RF16_group;g__Bacteroidales_RF16_group	Dopamine	0.00033988	3.62487	quantitive
d__Bacteria;p__Firmicutes;c__Clostridia;o__Lachnospirales;f__Lachnospiraceae;g__Lachnospiraceae_AC2044_group	Dopamine	0.00392057	2.9072	binary
d__Bacteria;p__Bacteroidota;c__Bacteroidia;o__Bacteroidales;f__Prevotellaceae;g__Prevotella	Dopamine	0.0128622	2.50265	quantitive
d__Bacteria;p__Bacteroidota;c__Bacteroidia;o__Bacteroidales;f__Prevotellaceae;g__Prevotellaceae_UCG-003	Dopamine	0.0010136	-3.31956	quantitive
d__Bacteria;p__Proteobacteria;c__Alphaproteobacteria;o__Rhodospirillales;f__uncultured;g__uncultured	Dopamine	0.00033931	3.58328	Meta
d__Bacteria;p__Bacteroidota;c__Bacteroidia;o__Bacteroidales;f__Bacteroidaceae;g__Bacteroides	Dopamine	0.0116721	-2.53757	quantitive
d__Bacteria;p__Proteobacteria;c__Gammaproteobacteria;o__Burkholderiales;f__T34;g__T34	Dopamine	0.00510656	2.82692	quantitive
d__Bacteria;p__Firmicutes;c__Negativicutes;o__Veillonellales-Selenomonadales;f__Selenomonadaceae;g__Anaerovibrio	Dopamine	2.01e-05	4.26338	Meta
d__Bacteria;p__Bacteroidota;c__Bacteroidia;o__Bacteroidales;f__Rikenellaceae;g__Rikenellaceae_RC9_gut_group	Dopamine	0.00929712	2.61798	quantitive
d__Bacteria;p__Firmicutes;c__Clostridia;o__Peptostreptococcales-Tissierellales;f__Peptostreptococcaceae;g__Terrisporobacter	Dopamine	5.34e-05	-4.09955	quantitive
d__Bacteria;p__Bacteroidota;c__Bacteroidia;o__Bacteroidales;f__Prevotellaceae;g__Alloprevotella	Dopamine	1.07e-06	-4.98257	quantitive
d__Bacteria;p__Bacteroidota;c__Bacteroidia;o__Bacteroidales;f__Prevotellaceae;g__Prevotellaceae_UCG-004	Dopamine	1.67e-05	4.30488	Meta
d__Bacteria;p__Firmicutes;c__Bacilli;o__Erysipelotrichales;f__Erysipelotrichaceae;g__Turicibacter	Dopamine	7.52e-05	4.01557	quantitive
d__Bacteria;p__Spirochaetota;c__Spirochaetia;o__Spirochaetales;f__Spirochaetaceae;g__Treponema	Dopamine	3.21e-11	6.8965	quantitive
d__Bacteria;p__Firmicutes;c__Bacilli;o__Acholeplasmatales;f__Acholeplasmataceae;g__Anaeroplasma	Dopamine	3.85e-10	6.26009	Meta
d__Bacteria;p__Firmicutes;c__Bacilli;o__Erysipelotrichales;f__Erysipelotrichaceae;g__uncultured	Dopamine	0.008122	-2.66485	quantitive
d__Bacteria;p__Firmicutes;c__Bacilli;o__Erysipelotrichales;f__Erysipelatoclostridiaceae;g__UCG-004	Dopamine	0.00375176	2.92134	quantitive
d__Bacteria;p__Firmicutes;c__Clostridia;o__Peptostreptococcales-Tissierellales;f__Anaerovoracaceae;g__Family_XIII_AD3011_group	Dopamine	0.00182384	-3.14578	quantitive
d__Bacteria;p__Firmicutes;c__Clostridia;o__Lachnospirales;f__Lachnospiraceae;g__Lachnospiraceae_NK4A136_group	Dopamine	1.59e-05	4.38825	binary
d__Bacteria;p__Firmicutes;c__Clostridia;o__Peptostreptococcales-Tissierellales;f__Peptostreptococcaceae;g__Romboutsia	Dopamine	3.79e-06	-4.71094	quantitive
d__Bacteria;p__Firmicutes;c__Clostridia;o__Oscillospirales;f__Oscillospiraceae;g__Oscillospira	Dopamine	0.0125008	2.51294	quantitive
d__Bacteria;p__Firmicutes;c__Clostridia;o__Oscillospirales;f__Ruminococcaceae;g__[Eubacterium]_siraeum_group	Dopamine	5.79e-06	4.53374	Meta
d__Bacteria;p__Firmicutes;c__Negativicutes;o__Veillonellales-Selenomonadales;f__Selenomonadaceae;g__Quinella	Dopamine	2.34e-05	4.22964	Meta
d__Bacteria;p__Firmicutes;c__Clostridia;o__Oscillospirales;f__Ruminococcaceae;g__Ruminococcaceae	Dopamine	1.17e-08	5.70438	Meta
d__Bacteria;p__Firmicutes;c__Clostridia;o__Oscillospirales;f__UCG-010;g__UCG-010	Dopamine	5.87e-06	4.61407	quantitive
d__Bacteria;p__Bacteroidota;c__Bacteroidia;o__Bacteroidales;f__Prevotellaceae;g__Prevotellaceae_UCG-001	Dopamine	0.000280926	3.67615	quantitive
d__Bacteria;p__Firmicutes;c__Clostridia;o__Lachnospirales;f__Lachnospiraceae;g__Frisingicoccus	Dopamine	0.00703659	2.71417	quantitive
d__Bacteria;p__Cyanobacteria;c__Vampirivibrionia;o__Gastranaerophilales;f__Gastranaerophilales;g__Gastranaerophilales	Dopamine	0.00172848	3.13331	Meta
d__Bacteria;p__Firmicutes;c__Clostridia;o__Lachnospirales;f__Lachnospiraceae;g__Coprococcus	Dopamine	0.00154392	-3.19614	quantitive
d__Bacteria;p__Firmicutes;c__Clostridia;o__Oscillospirales;f__[Eubacterium]_coprostanoligenes_group;g__[Eubacterium]_coprostanoligenes_group	Dopamine	0.000604205	-3.4668	quantitive
d__Bacteria;p__Firmicutes;c__Clostridia;o__Lachnospirales;f__Lachnospiraceae;g__Lachnospira	Dopamine	8.66e-07	4.9198	Meta
d__Bacteria;p__Firmicutes;c__Clostridia;o__Oscillospirales;f__Ruminococcaceae;g__Ruminococcus	Dopamine	8.28e-08	5.361	Meta
d__Bacteria;p__Proteobacteria;c__Gammaproteobacteria;o__Burkholderiales;f__Sutterellaceae;g__Sutterella	Dopamine	0.00833383	-2.65597	quantitive
d__Bacteria;p__Bacteroidota;c__Bacteroidia;o__Bacteroidales;f__p-2534-18B5_gut_group;g__p-2534-18B5_gut_group	Dopamine	7.15e-06	4.57021	binary
d__Bacteria;p__Firmicutes;c__Clostridia;o__Lachnospirales;f__Lachnospiraceae;g__Lachnospiraceae_UCG-003	Dopamine	1.26e-11	6.77261	Meta
d__Bacteria;p__Desulfobacterota;c__Desulfovibrionia;o__Desulfovibrionales;f__Desulfovibrionaceae;g__Mailhella	Dopamine	0.00176286	-3.12752	Meta
d__Bacteria;p__Firmicutes;c__Clostridia;o__Lachnospirales;f__Lachnospiraceae;g__[Eubacterium]_xylanophilum_group	Dopamine	0.000463116	3.50123	Meta
d__Bacteria;p__Actinobacteriota;c__Coriobacteriia;o__Coriobacteriales;f__uncultured;g__uncultured	Dopamine	0.000564307	3.44821	Meta
d__Bacteria;p__Patescibacteria;c__Saccharimonadia;o__Saccharimonadales;f__Saccharimonadaceae;g__Candidatus_Saccharimonas	Dopamine	0.00124619	3.25929	binary
d__Bacteria;p__Firmicutes;c__Bacilli;o__Izemoplasmatales;f__Izemoplasmatales;g__Izemoplasmatales	Dopamine	2.08e-05	4.32525	binary
d__Bacteria;p__Bacteroidota;c__Bacteroidia;o__Bacteroidales;f__Tannerellaceae;g__Parabacteroides	Dopamine	0.00809811	-2.66586	quantitive
d__Bacteria;p__Fibrobacterota;c__Fibrobacteria;o__Fibrobacterales;f__Fibrobacteraceae;g__Fibrobacter	Dopamine	3.32e-05	4.1502	Meta
d__Bacteria;p__Firmicutes;c__Clostridia;o__Lachnospirales;f__Lachnospiraceae;g__Acetitomaculum	Dopamine	0.00207532	3.11068	quantitive
d__Bacteria;p__Firmicutes;c__Clostridia;o__Oscillospirales;f__Ruminococcaceae;g__uncultured	Dopamine	0.00660771	2.71599	Meta
d__Bacteria;p__Firmicutes;c__Bacilli;o__Erysipelotrichales;f__Erysipelatoclostridiaceae;g__uncultured	Dopamine	0.000235499	3.67753	Meta
d__Bacteria;p__Firmicutes;c__Bacilli;o__Acholeplasmatales;f__Acholeplasmataceae;g__T2WK15B57	Dopamine	1.6e-06	4.89663	binary
d__Bacteria;p__Firmicutes;c__Clostridia;o__Lachnospirales;f__Lachnospiraceae;g__Oribacterium	Dopamine	0.00232269	3.07199	binary
d__Bacteria;p__Firmicutes;c__Clostridia;o__Lachnospirales;f__Lachnospiraceae;g__[Eubacterium]_ruminantium_group	Dopamine	3.64e-05	4.12903	Meta
d__Bacteria;p__Firmicutes;c__Clostridia;o__Clostridia_UCG-014;f__Clostridia_UCG-014;g__Clostridia_UCG-014	Dopamine	1.55e-05	4.39601	quantitive
d__Bacteria;p__Proteobacteria;c__Alphaproteobacteria;o__Rickettsiales;f__Mitochondria;g__Mitochondria	Dopamine	0.00024076	3.67189	Meta
d__Bacteria;p__Actinobacteriota;c__Coriobacteriia;o__Coriobacteriales;f__Eggerthellaceae;g__uncultured	Dopamine	0.000752863	-3.41035	quantitive
d__Bacteria;p__Firmicutes;c__Clostridia;o__Oscillospirales;f__Ruminococcaceae;g__UCG-001	Dopamine	4.72e-05	4.06902	Meta
d__Bacteria;p__Firmicutes;c__Clostridia;o__Peptococcales;f__Peptococcaceae;g__uncultured	Dopamine	0.00447044	-2.84291	Meta
d__Bacteria;p__Firmicutes;c__Clostridia;o__Peptococcales;f__Peptococcaceae;g__Peptococcus	Dopamine	0.000430836	-3.56299	quantitive
d__Bacteria;p__Firmicutes;c__Bacilli;o__RF39;f__RF39;g__RF39	Dopamine	0.000557718	3.45138	Meta
d__Bacteria;p__Firmicutes;c__Clostridia;o__Lachnospirales;f__Lachnospiraceae;g__Lachnospiraceae_NK4B4_group	Dopamine	2.21e-09	5.98153	Meta
d__Bacteria;p__Verrucomicrobiota;c__Lentisphaeria;o__Oligosphaerales;f__Oligosphaeraceae;g__horsej-a03	Dopamine	0.000777905	-3.36054	Meta
d__Bacteria;p__Fusobacteriota;c__Fusobacteriia;o__Fusobacteriales;f__Fusobacteriaceae;g__Fusobacterium	Dopamine	1.43e-06	-4.95173	quantitive
d__Bacteria;p__Firmicutes;c__Clostridia;o__Monoglobales;f__Monoglobaceae;g__Monoglobus	Dopamine	0.00100456	3.28925	Meta
d__Bacteria;p__Firmicutes;c__Clostridia;o__Lachnospirales;f__Lachnospiraceae;g__Anaerosporobacter	Dopamine	1.93e-09	6.00398	Meta
d__Bacteria;p__Firmicutes;c__Clostridia;o__Oscillospirales;f__Ruminococcaceae;g__Paludicola	Dopamine	0.00143197	3.18813	Meta
d__Bacteria;p__Firmicutes;c__Clostridia;o__Lachnospirales;f__Lachnospiraceae;g__Dorea	Dopamine	0.0029576	-2.99842	quantitive
d__Bacteria;p__Campilobacterota;c__Campylobacteria;o__Campylobacterales;f__Helicobacteraceae;g__Helicobacter	Dopamine	0.00876573	-2.64143	quantitive
d__Bacteria;p__Firmicutes;c__Clostridia;o__Lachnospirales;f__Lachnospiraceae;g__Agathobacter	Dopamine	0.00016843	3.76219	Meta
d__Bacteria;p__Firmicutes;c__Clostridia;o__Lachnospirales;f__Lachnospiraceae;g__Epulopiscium	Dopamine	0.000676688	-3.39885	Meta
d__Bacteria;p__Firmicutes;c__Clostridia;o__Lachnospirales;f__Lachnospiraceae;g__Butyrivibrio	Dopamine	6.2e-05	4.00521	Meta
d__Bacteria;p__Proteobacteria;c__Gammaproteobacteria;o__Enterobacterales;f__Enterobacteriaceae;g__Escherichia-Shigella	Tauroursodeoxycholic acid	0.00147293	3.21007	quantitive
d__Bacteria;p__Bacteroidota;c__Bacteroidia;o__Bacteroidales;f__Rikenellaceae;g__dgA-11_gut_group	Tauroursodeoxycholic acid	0.00266817	3.00359	Meta
d__Bacteria;p__Bacteroidota;c__Bacteroidia;o__Bacteroidales;f__Prevotellaceae;g__Alloprevotella	Tauroursodeoxycholic acid	0.000263212	3.69335	quantitive
d__Bacteria;p__Spirochaetota;c__Spirochaetia;o__Spirochaetales;f__Spirochaetaceae;g__Treponema	Tauroursodeoxycholic acid	0.00229403	-3.07591	quantitive
d__Bacteria;p__Firmicutes;c__Bacilli;o__Acholeplasmatales;f__Acholeplasmataceae;g__Anaeroplasma	Tauroursodeoxycholic acid	0.00279815	-3.01869	quantitive
d__Bacteria;p__Firmicutes;c__Bacilli;o__Erysipelotrichales;f__Erysipelotrichaceae;g__uncultured	Tauroursodeoxycholic acid	0.00153435	3.19769	quantitive
d__Bacteria;p__Firmicutes;c__Clostridia;o__Lachnospirales;f__Lachnospiraceae;g__Coprococcus	Tauroursodeoxycholic acid	0.00202596	3.11416	quantitive
d__Bacteria;p__Proteobacteria;c__Gammaproteobacteria;o__Burkholderiales;f__Sutterellaceae;g__Sutterella	Tauroursodeoxycholic acid	8.55e-05	3.98329	quantitive
d__Bacteria;p__Firmicutes;c__Clostridia;o__Oscillospirales;f__Ruminococcaceae;g__Subdoligranulum	Tauroursodeoxycholic acid	0.0016699	3.17295	quantitive
d__Bacteria;p__Firmicutes;c__Clostridia;o__Lachnospirales;f__Lachnospiraceae;g__Lachnospiraceae_UCG-003	Tauroursodeoxycholic acid	0.00380446	-2.89394	Meta
d__Bacteria;p__Firmicutes;c__Bacilli;o__Erysipelotrichales;f__Erysipelatoclostridiaceae;g__uncultured	Tauroursodeoxycholic acid	4.15e-05	-4.16111	binary
d__Bacteria;p__Firmicutes;c__Clostridia;o__Lachnospirales;f__Lachnospiraceae;g__[Eubacterium]_ruminantium_group	Tauroursodeoxycholic acid	0.00145098	-3.21538	quantitive
d__Bacteria;p__Firmicutes;c__Clostridia;o__Peptostreptococcales-Tissierellales;f__Anaerovoracaceae;g__[Eubacterium]_nodatum_group	Tauroursodeoxycholic acid	0.000128735	3.82887	Meta
d__Bacteria;p__Firmicutes;c__Clostridia;o__Peptococcales;f__Peptococcaceae;g__Peptococcus	Tauroursodeoxycholic acid	9.68e-05	3.89842	Meta
d__Bacteria;p__Firmicutes;c__Clostridia;o__Lachnospirales;f__Lachnospiraceae;g__Lachnospiraceae_NK4B4_group	Tauroursodeoxycholic acid	0.00330456	-2.93789	Meta
d__Bacteria;p__Firmicutes;c__Clostridia;o__Oscillospirales;f__Oscillospiraceae;g__uncultured	Tauroursodeoxycholic acid	7.17e-05	4.0283	quantitive
d__Bacteria;p__Verrucomicrobiota;c__Lentisphaeria;o__Victivallales;f__Victivallaceae;g__Victivallaceae	Tauroursodeoxycholic acid	0.00064074	3.41376	Meta
d__Bacteria;p__Fusobacteriota;c__Fusobacteriia;o__Fusobacteriales;f__Fusobacteriaceae;g__Fusobacterium	Tauroursodeoxycholic acid	9.03e-06	4.43926	Meta
d__Bacteria;p__Firmicutes;c__Clostridia;o__Lachnospirales;f__Lachnospiraceae;g__Anaerosporobacter	Tauroursodeoxycholic acid	0.000444871	-3.51193	Meta
d__Bacteria;p__Firmicutes;c__Clostridia;o__Lachnospirales;f__Lachnospiraceae;g__Dorea	Tauroursodeoxycholic acid	1.25e-05	4.44814	quantitive
d__Bacteria;p__Firmicutes;c__Clostridia;o__Lachnospirales;f__Lachnospiraceae;g__Agathobacter	Tauroursodeoxycholic acid	0.000618282	-3.42347	Meta
d__Bacteria;p__Firmicutes;c__Clostridia;o__Lachnospirales;f__Lachnospiraceae;g__Epulopiscium	Tauroursodeoxycholic acid	0.000147015	3.8457	binary
d__Bacteria;p__Proteobacteria;c__Gammaproteobacteria;o__Enterobacterales;f__Enterobacteriaceae;g__Escherichia-Shigella	15,16-DiHODE	0.000303946	3.61191	Meta
d__Bacteria;p__Bacteroidota;c__Bacteroidia;o__Bacteroidales;f__Rikenellaceae;g__dgA-11_gut_group	15,16-DiHODE	0.000182889	3.78982	quantitive
d__Bacteria;p__Bacteroidota;c__Bacteroidia;o__Bacteroidales;f__Prevotellaceae;g__Prevotella	15,16-DiHODE	0.00277897	-3.01634	quantitive
d__Bacteria;p__Proteobacteria;c__Alphaproteobacteria;o__Rhodospirillales;f__uncultured;g__uncultured	15,16-DiHODE	0.000400263	-3.58121	quantitive
d__Bacteria;p__Bacteroidota;c__Bacteroidia;o__Bacteroidales;f__Prevotellaceae;g__Prevotellaceae_NK3B31_group	15,16-DiHODE	0.00337328	-2.95535	quantitive
d__Bacteria;p__Spirochaetota;c__Spirochaetia;o__Spirochaetales;f__Spirochaetaceae;g__Treponema	15,16-DiHODE	0.0043788	-2.8495	Meta
d__Bacteria;p__Firmicutes;c__Bacilli;o__Acholeplasmatales;f__Acholeplasmataceae;g__Anaeroplasma	15,16-DiHODE	0.000105888	-3.93896	quantitive
d__Bacteria;p__Firmicutes;c__Clostridia;o__Peptostreptococcales-Tissierellales;f__Anaerovoracaceae;g__Family_XIII_AD3011_group	15,16-DiHODE	2.82e-06	4.77532	quantitive
d__Bacteria;p__Firmicutes;c__Clostridia;o__Peptostreptococcales-Tissierellales;f__Peptostreptococcaceae;g__Romboutsia	15,16-DiHODE	0.00199589	3.11843	quantitive
d__Bacteria;p__Bacteroidota;c__Bacteroidia;o__Bacteroidales;f__Prevotellaceae;g__Prevotellaceae_UCG-001	15,16-DiHODE	0.00145065	-3.2145	quantitive
d__Bacteria;p__Verrucomicrobiota;c__Lentisphaeria;o__Oligosphaerales;f__Oligosphaeraceae;g__Z20	15,16-DiHODE	0.000690664	3.39326	Meta
d__Bacteria;p__Firmicutes;c__Clostridia;o__Oscillospirales;f__Oscillospiraceae;g__NK4A214_group	15,16-DiHODE	0.00146942	3.21057	quantitive
d__Bacteria;p__Firmicutes;c__Clostridia;o__Oscillospirales;f__[Eubacterium]_coprostanoligenes_group;g__[Eubacterium]_coprostanoligenes_group	15,16-DiHODE	4.98e-05	4.1169	quantitive
d__Bacteria;p__Firmicutes;c__Clostridia;o__Lachnospirales;f__Lachnospiraceae;g__Lachnospira	15,16-DiHODE	0.000734053	-3.41443	quantitive
d__Bacteria;p__Firmicutes;c__Clostridia;o__Lachnospirales;f__Lachnospiraceae;g__Lachnospiraceae_UCG-003	15,16-DiHODE	0.000383946	-3.59941	quantitive
d__Bacteria;p__Firmicutes;c__Clostridia;o__Lachnospirales;f__Lachnospiraceae;g__[Eubacterium]_xylanophilum_group	15,16-DiHODE	0.00086848	-3.32999	Meta
d__Bacteria;p__Firmicutes;c__Clostridia;o__Oscillospirales;f__Butyricicoccaceae;g__UCG-009	15,16-DiHODE	0.00128964	3.24953	quantitive
d__Bacteria;p__Firmicutes;c__Clostridia;o__Lachnospirales;f__Lachnospiraceae;g__[Eubacterium]_ruminantium_group	15,16-DiHODE	0.00363003	-2.90864	Meta
d__Bacteria;p__Firmicutes;c__Clostridia;o__Peptococcales;f__Peptococcaceae;g__uncultured	15,16-DiHODE	0.00014163	3.85616	quantitive
d__Bacteria;p__Firmicutes;c__Clostridia;o__Peptococcales;f__Peptococcaceae;g__Peptococcus	15,16-DiHODE	0.000338451	3.62874	quantitive
d__Bacteria;p__Verrucomicrobiota;c__Lentisphaeria;o__Victivallales;f__Victivallaceae;g__Victivallaceae	15,16-DiHODE	0.000540029	3.46007	Meta
d__Bacteria;p__Bacteroidota;c__Bacteroidia;o__Bacteroidales;f__Prevotellaceae;g__uncultured	15,16-DiHODE	3.27e-06	-4.75862	quantitive
d__Bacteria;p__Fusobacteriota;c__Fusobacteriia;o__Fusobacteriales;f__Fusobacteriaceae;g__Fusobacterium	15,16-DiHODE	0.000370076	3.56055	Meta
d__Bacteria;p__Firmicutes;c__Clostridia;o__Lachnospirales;f__Lachnospiraceae;g__Agathobacter	15,16-DiHODE	2.01e-07	-5.19834	Meta
d__Bacteria;p__Proteobacteria;c__Gammaproteobacteria;o__Pasteurellales;f__Pasteurellaceae;g__Actinobacillus	15,16-DiHODE	0.00359075	2.91204	Meta
d__Bacteria;p__Firmicutes;c__Clostridia;o__Lachnospirales;f__Lachnospiraceae;g__Epulopiscium	15,16-DiHODE	3.3e-07	5.10555	Meta
d__Bacteria;p__Firmicutes;c__Clostridia;o__Clostridia_vadinBB60_group;f__Clostridia_vadinBB60_group;g__Clostridia_vadinBB60_group	5-Hydroxy-6-methoxyindole glucuronide	1.09e-05	4.39944	Meta
d__Bacteria;p__Firmicutes;c__Bacilli;o__Lactobacillales;f__Lactobacillaceae;g__Lactobacillus	5-Hydroxy-6-methoxyindole glucuronide	0.00335688	2.95706	quantitive
d__Bacteria;p__Firmicutes;c__Clostridia;o__Lachnospirales;f__Lachnospiraceae;g__Lachnospiraceae_XPB1014_group	5-Hydroxy-6-methoxyindole glucuronide	3.7e-14	7.57096	Meta
d__Bacteria;p__Bacteroidota;c__Bacteroidia;o__Bacteroidales;f__Bacteroidales_RF16_group;g__Bacteroidales_RF16_group	5-Hydroxy-6-methoxyindole glucuronide	0.00509038	2.82219	quantitive
d__Bacteria;p__Firmicutes;c__Clostridia;o__Lachnospirales;f__Lachnospiraceae;g__Lachnospiraceae_AC2044_group	5-Hydroxy-6-methoxyindole glucuronide	3.52e-08	5.51326	Meta
d__Bacteria;p__Bacteroidota;c__Bacteroidia;o__Bacteroidales;f__Rikenellaceae;g__dgA-11_gut_group	5-Hydroxy-6-methoxyindole glucuronide	0.000334884	3.62944	quantitive
d__Bacteria;p__Proteobacteria;c__Alphaproteobacteria;o__Rhodospirillales;f__uncultured;g__uncultured	5-Hydroxy-6-methoxyindole glucuronide	1.16e-05	4.38408	Meta
d__Bacteria;p__Proteobacteria;c__Gammaproteobacteria;o__Burkholderiales;f__T34;g__T34	5-Hydroxy-6-methoxyindole glucuronide	1.11e-07	5.30698	Meta
d__Bacteria;p__Firmicutes;c__Negativicutes;o__Veillonellales-Selenomonadales;f__Selenomonadaceae;g__Anaerovibrio	5-Hydroxy-6-methoxyindole glucuronide	0.000698548	3.39015	Meta
d__Bacteria;p__Verrucomicrobiota;c__Kiritimatiellae;o__WCHB1-41;f__WCHB1-41;g__WCHB1-41	5-Hydroxy-6-methoxyindole glucuronide	6.02e-08	5.56086	quantitive
d__Bacteria;p__Bacteroidota;c__Bacteroidia;o__Bacteroidales;f__Prevotellaceae;g__Alloprevotella	5-Hydroxy-6-methoxyindole glucuronide	0.00192805	-3.12894	quantitive
d__Bacteria;p__Bacteroidota;c__Bacteroidia;o__Bacteroidales;f__Prevotellaceae;g__Prevotellaceae_UCG-004	5-Hydroxy-6-methoxyindole glucuronide	4.77e-07	5.14872	binary
d__Bacteria;p__Elusimicrobiota;c__Elusimicrobia;o__Elusimicrobiales;f__Elusimicrobiaceae;g__Elusimicrobium	5-Hydroxy-6-methoxyindole glucuronide	3.96e-06	4.70104	binary
d__Bacteria;p__Spirochaetota;c__Spirochaetia;o__Spirochaetales;f__Spirochaetaceae;g__Treponema	5-Hydroxy-6-methoxyindole glucuronide	0.00096494	3.3339	quantitive
d__Bacteria;p__Desulfobacterota;c__Desulfovibrionia;o__Desulfovibrionales;f__Desulfovibrionaceae;g__Desulfovibrio	5-Hydroxy-6-methoxyindole glucuronide	0.000451031	3.50827	Meta
d__Bacteria;p__Firmicutes;c__Clostridia;o__Oscillospirales;f__Oscillospiraceae;g__Oscillospira	5-Hydroxy-6-methoxyindole glucuronide	0.000124175	3.88897	quantitive
d__Bacteria;p__Verrucomicrobiota;c__Verrucomicrobiae;o__Verrucomicrobiales;f__Akkermansiaceae;g__Akkermansia	5-Hydroxy-6-methoxyindole glucuronide	0.0047767	2.84308	binary
d__Bacteria;p__Firmicutes;c__Clostridia;o__Oscillospirales;f__Ruminococcaceae;g__[Eubacterium]_siraeum_group	5-Hydroxy-6-methoxyindole glucuronide	0.000122093	3.84188	Meta
d__Bacteria;p__Firmicutes;c__Negativicutes;o__Veillonellales-Selenomonadales;f__Selenomonadaceae;g__Quinella	5-Hydroxy-6-methoxyindole glucuronide	6.85e-07	5.0745	binary
d__Bacteria;p__Firmicutes;c__Clostridia;o__Oscillospirales;f__Ruminococcaceae;g__Ruminococcaceae	5-Hydroxy-6-methoxyindole glucuronide	8.83e-08	5.34922	Meta
d__Bacteria;p__Synergistota;c__Synergistia;o__Synergistales;f__Synergistaceae;g__Pyramidobacter	5-Hydroxy-6-methoxyindole glucuronide	0.000168608	3.81363	quantitive
d__Bacteria;p__Firmicutes;c__Clostridia;o__Oscillospirales;f__UCG-010;g__UCG-010	5-Hydroxy-6-methoxyindole glucuronide	0.000226348	3.7333	quantitive
d__Bacteria;p__Verrucomicrobiota;c__Lentisphaeria;o__Oligosphaerales;f__Oligosphaeraceae;g__Z20	5-Hydroxy-6-methoxyindole glucuronide	0.000165565	3.81502	binary
d__Bacteria;p__Cyanobacteria;c__Vampirivibrionia;o__Gastranaerophilales;f__Gastranaerophilales;g__Gastranaerophilales	5-Hydroxy-6-methoxyindole glucuronide	1.18e-05	4.45762	quantitive
d__Bacteria;p__Firmicutes;c__Clostridia;o__Oscillospirales;f__Ruminococcaceae;g__Ruminococcus	5-Hydroxy-6-methoxyindole glucuronide	0.0039542	2.90461	quantitive
d__Bacteria;p__Bacteroidota;c__Bacteroidia;o__Bacteroidales;f__p-2534-18B5_gut_group;g__p-2534-18B5_gut_group	5-Hydroxy-6-methoxyindole glucuronide	0.000785173	3.39288	binary
d__Bacteria;p__Desulfobacterota;c__Desulfuromonadia;o__Bradymonadales;f__Bradymonadales;g__Bradymonadales	5-Hydroxy-6-methoxyindole glucuronide	4.12e-05	4.16281	binary
d__Bacteria;p__Firmicutes;c__Clostridia;o__Lachnospirales;f__Lachnospiraceae;g__Lachnospiraceae_UCG-003	5-Hydroxy-6-methoxyindole glucuronide	0.000400416	3.53981	Meta
d__Bacteria;p__Firmicutes;c__Clostridia;o__Oscillospirales;f__Oscillospiraceae;g__UCG-002	5-Hydroxy-6-methoxyindole glucuronide	1.26e-05	4.36634	Meta
d__Bacteria;p__Actinobacteriota;c__Coriobacteriia;o__Coriobacteriales;f__uncultured;g__uncultured	5-Hydroxy-6-methoxyindole glucuronide	0.000440739	3.51441	Meta
d__Bacteria;p__Patescibacteria;c__Saccharimonadia;o__Saccharimonadales;f__Saccharimonadaceae;g__Candidatus_Saccharimonas	5-Hydroxy-6-methoxyindole glucuronide	9.66e-05	3.89897	Meta
d__Bacteria;p__Firmicutes;c__Bacilli;o__Izemoplasmatales;f__Izemoplasmatales;g__Izemoplasmatales	5-Hydroxy-6-methoxyindole glucuronide	0.00212052	3.09995	binary
d__Bacteria;p__Fibrobacterota;c__Fibrobacteria;o__Fibrobacterales;f__Fibrobacteraceae;g__Fibrobacter	5-Hydroxy-6-methoxyindole glucuronide	0.00332693	2.95966	binary
d__Bacteria;p__Firmicutes;c__Clostridia;o__Lachnospirales;f__Lachnospiraceae;g__Acetitomaculum	5-Hydroxy-6-methoxyindole glucuronide	0.000671497	3.40096	Meta
d__Bacteria;p__Firmicutes;c__Clostridia;o__Peptostreptococcales-Tissierellales;f__Anaerovoracaceae;g__Anaerovorax	5-Hydroxy-6-methoxyindole glucuronide	0.000137292	3.813	Meta
d__Bacteria;p__Firmicutes;c__Clostridia;o__Oscillospirales;f__Ruminococcaceae;g__uncultured	5-Hydroxy-6-methoxyindole glucuronide	0.00183709	3.14369	quantitive
d__Bacteria;p__Firmicutes;c__Bacilli;o__Acholeplasmatales;f__Acholeplasmataceae;g__T2WK15B57	5-Hydroxy-6-methoxyindole glucuronide	0.000166315	3.81385	binary
d__Bacteria;p__Firmicutes;c__Clostridia;o__Clostridia_UCG-014;f__Clostridia_UCG-014;g__Clostridia_UCG-014	5-Hydroxy-6-methoxyindole glucuronide	0.00033378	3.63139	quantitive
d__Bacteria;p__Firmicutes;c__Clostridia;o__Oscillospirales;f__Ruminococcaceae;g__UCG-001	5-Hydroxy-6-methoxyindole glucuronide	6.82e-06	4.58058	binary
d__Bacteria;p__Firmicutes;c__Clostridia;o__Oscillospirales;f__Ruminococcaceae;g__Candidatus_Soleaferrea	5-Hydroxy-6-methoxyindole glucuronide	9.44e-07	5.00783	binary
d__Bacteria;p__Firmicutes;c__Clostridia;o__Lachnospirales;f__Lachnospiraceae;g__Lachnospiraceae_NK4B4_group	5-Hydroxy-6-methoxyindole glucuronide	4.13e-05	4.10033	Meta
d__Bacteria;p__Fusobacteriota;c__Fusobacteriia;o__Fusobacteriales;f__Fusobacteriaceae;g__Fusobacterium	5-Hydroxy-6-methoxyindole glucuronide	0.0024386	-3.03086	Meta
d__Bacteria;p__Firmicutes;c__Clostridia;o__Lachnospirales;f__Lachnospiraceae;g__Anaerosporobacter	5-Hydroxy-6-methoxyindole glucuronide	1.17e-05	4.38262	Meta
d__Bacteria;p__Deferribacterota;c__Deferribacteres;o__Deferribacterales;f__Deferribacteraceae;g__Mucispirillum	5-Hydroxy-6-methoxyindole glucuronide	0.00394682	-2.93484	quantitive
d__Bacteria;p__Firmicutes;c__Clostridia;o__Lachnospirales;f__Lachnospiraceae;g__Butyrivibrio	5-Hydroxy-6-methoxyindole glucuronide	0.00422465	2.86088	Meta
d__Bacteria;p__Firmicutes;c__Clostridia;o__Clostridia_vadinBB60_group;f__Clostridia_vadinBB60_group;g__Clostridia_vadinBB60_group	Malonic acid	0.000523298	3.50736	quantitive
d__Bacteria;p__Firmicutes;c__Bacilli;o__Lactobacillales;f__Lactobacillaceae;g__Lactobacillus	Malonic acid	4.95e-05	4.11877	quantitive
d__Bacteria;p__Firmicutes;c__Clostridia;o__Lachnospirales;f__Lachnospiraceae;g__Lachnospiraceae_XPB1014_group	Malonic acid	0.00103276	3.28145	Meta
d__Bacteria;p__Firmicutes;c__Clostridia;o__Lachnospirales;f__Lachnospiraceae;g__Lachnospiraceae_AC2044_group	Malonic acid	0.0058206	2.77776	binary
d__Bacteria;p__Proteobacteria;c__Gammaproteobacteria;o__Burkholderiales;f__T34;g__T34	Malonic acid	0.00549034	2.80283	quantitive
d__Bacteria;p__Firmicutes;c__Negativicutes;o__Veillonellales-Selenomonadales;f__Selenomonadaceae;g__Anaerovibrio	Malonic acid	1.97e-05	4.26849	Meta
d__Bacteria;p__Bacteroidota;c__Bacteroidia;o__Bacteroidales;f__Prevotellaceae;g__Prevotellaceae_UCG-004	Malonic acid	0.00014634	3.7972	Meta
d__Bacteria;p__Firmicutes;c__Bacilli;o__Erysipelotrichales;f__Erysipelotrichaceae;g__Turicibacter	Malonic acid	0.00173402	3.16111	quantitive
d__Bacteria;p__Spirochaetota;c__Spirochaetia;o__Spirochaetales;f__Spirochaetaceae;g__Treponema	Malonic acid	2.01e-06	4.84804	quantitive
d__Bacteria;p__Firmicutes;c__Bacilli;o__Acholeplasmatales;f__Acholeplasmataceae;g__Anaeroplasma	Malonic acid	1.65e-06	4.79275	Meta
d__Bacteria;p__Firmicutes;c__Bacilli;o__Erysipelotrichales;f__Erysipelatoclostridiaceae;g__UCG-004	Malonic acid	0.00348336	2.94506	quantitive
d__Bacteria;p__Firmicutes;c__Clostridia;o__Lachnospirales;f__Lachnospiraceae;g__Lachnospiraceae_NK4A136_group	Malonic acid	0.00452855	2.86051	binary
d__Bacteria;p__Firmicutes;c__Clostridia;o__Peptostreptococcales-Tissierellales;f__Peptostreptococcaceae;g__Romboutsia	Malonic acid	0.0015958	-3.18596	quantitive
d__Bacteria;p__Firmicutes;c__Clostridia;o__Oscillospirales;f__Ruminococcaceae;g__[Eubacterium]_siraeum_group	Malonic acid	0.000606452	3.42871	Meta
d__Bacteria;p__Firmicutes;c__Negativicutes;o__Veillonellales-Selenomonadales;f__Selenomonadaceae;g__Quinella	Malonic acid	0.00148554	3.17749	Meta
d__Bacteria;p__Firmicutes;c__Clostridia;o__Oscillospirales;f__Ruminococcaceae;g__Ruminococcaceae	Malonic acid	1.17e-05	4.45786	binary
d__Bacteria;p__Firmicutes;c__Clostridia;o__Oscillospirales;f__UCG-010;g__UCG-010	Malonic acid	0.00199133	3.11913	quantitive
d__Bacteria;p__Firmicutes;c__Clostridia;o__Lachnospirales;f__Lachnospiraceae;g__Frisingicoccus	Malonic acid	0.000447598	3.55048	quantitive
d__Bacteria;p__Firmicutes;c__Clostridia;o__Lachnospirales;f__Lachnospiraceae;g__Lachnospira	Malonic acid	2.18e-07	5.183	Meta
d__Bacteria;p__Firmicutes;c__Clostridia;o__Oscillospirales;f__Ruminococcaceae;g__Ruminococcus	Malonic acid	4.48e-05	4.08108	Meta
d__Bacteria;p__Bacteroidota;c__Bacteroidia;o__Bacteroidales;f__p-2534-18B5_gut_group;g__p-2534-18B5_gut_group	Malonic acid	0.000139102	3.85993	binary
d__Bacteria;p__Firmicutes;c__Clostridia;o__Lachnospirales;f__Lachnospiraceae;g__Lachnospiraceae_UCG-003	Malonic acid	5.96e-07	4.99263	Meta
d__Bacteria;p__Firmicutes;c__Clostridia;o__Lachnospirales;f__Lachnospiraceae;g__[Eubacterium]_xylanophilum_group	Malonic acid	0.00659583	2.71659	Meta
d__Bacteria;p__Patescibacteria;c__Saccharimonadia;o__Saccharimonadales;f__Saccharimonadaceae;g__Candidatus_Saccharimonas	Malonic acid	0.0065045	2.74052	binary
d__Bacteria;p__Firmicutes;c__Bacilli;o__Izemoplasmatales;f__Izemoplasmatales;g__Izemoplasmatales	Malonic acid	0.00665986	2.73255	binary
d__Bacteria;p__Firmicutes;c__Clostridia;o__Lachnospirales;f__Lachnospiraceae;g__Acetitomaculum	Malonic acid	0.00264611	3.0355	quantitive
d__Bacteria;p__Firmicutes;c__Clostridia;o__Oscillospirales;f__Ruminococcaceae;g__uncultured	Malonic acid	0.000322307	3.63917	binary
d__Bacteria;p__Firmicutes;c__Bacilli;o__Acholeplasmatales;f__Acholeplasmataceae;g__T2WK15B57	Malonic acid	0.000611617	3.46339	binary
d__Bacteria;p__Firmicutes;c__Clostridia;o__Lachnospirales;f__Lachnospiraceae;g__[Eubacterium]_ruminantium_group	Malonic acid	0.000147949	3.79449	Meta
d__Bacteria;p__Firmicutes;c__Clostridia;o__Clostridia_UCG-014;f__Clostridia_UCG-014;g__Clostridia_UCG-014	Malonic acid	6.34e-06	4.60015	quantitive
d__Bacteria;p__Firmicutes;c__Clostridia;o__Oscillospirales;f__Ruminococcaceae;g__UCG-001	Malonic acid	0.000120268	3.84558	Meta
d__Bacteria;p__Firmicutes;c__Bacilli;o__RF39;f__RF39;g__RF39	Malonic acid	0.000166887	3.81556	quantitive
d__Bacteria;p__Firmicutes;c__Clostridia;o__Lachnospirales;f__Lachnospiraceae;g__Lachnospiraceae_NK4B4_group	Malonic acid	3.73e-05	4.12385	Meta
d__Bacteria;p__Verrucomicrobiota;c__Lentisphaeria;o__Oligosphaerales;f__Oligosphaeraceae;g__horsej-a03	Malonic acid	0.000771483	-3.39788	binary
d__Bacteria;p__Fusobacteriota;c__Fusobacteriia;o__Fusobacteriales;f__Fusobacteriaceae;g__Fusobacterium	Malonic acid	2.89e-05	-4.26821	quantitive
d__Bacteria;p__Firmicutes;c__Clostridia;o__Lachnospirales;f__Lachnospiraceae;g__Anaerosporobacter	Malonic acid	4.62e-05	4.07424	Meta
d__Bacteria;p__Firmicutes;c__Clostridia;o__Oscillospirales;f__Ruminococcaceae;g__Paludicola	Malonic acid	1.46e-05	4.33457	Meta
d__Bacteria;p__Firmicutes;c__Clostridia;o__Lachnospirales;f__Lachnospiraceae;g__Agathobacter	Malonic acid	0.00110603	3.26207	Meta
d__Bacteria;p__Firmicutes;c__Clostridia;o__Lachnospirales;f__Lachnospiraceae;g__Epulopiscium	Malonic acid	0.000469967	-3.49731	Meta
d__Bacteria;p__Firmicutes;c__Clostridia;o__Lachnospirales;f__Lachnospiraceae;g__Butyrivibrio	Malonic acid	0.00243828	3.0309	Meta
d__Bacteria;p__Firmicutes;c__Clostridia;o__Lachnospirales;f__Lachnospiraceae;g__Epulopiscium	Dodecanedioic acid	3.84e-05	4.1795	binary
d__Bacteria;p__Spirochaetota;c__Spirochaetia;o__Spirochaetales;f__Spirochaetaceae;g__Treponema	2-Methoxy-estradiol-17b 3-glucuronide	5.56e-05	4.0901	quantitive
d__Bacteria;p__Bacteroidota;c__Bacteroidia;o__Bacteroidales;f__Tannerellaceae;g__Parabacteroides	2-Methoxy-estradiol-17b 3-glucuronide	0.000201731	-3.76355	quantitive
d__Bacteria;p__Firmicutes;c__Clostridia;o__Oscillospirales;f__Ruminococcaceae;g__Subdoligranulum	Xanthosine	0.000154509	3.78371	Meta
d__Bacteria;p__Bacteroidota;c__Bacteroidia;o__Bacteroidales;f__p-251-o5;g__p-251-o5	Lithocholic acid glycine conjugate	3.88e-07	-5.19179	quantitive
d__Bacteria;p__Firmicutes;c__Clostridia;o__Clostridia_vadinBB60_group;f__Clostridia_vadinBB60_group;g__Clostridia_vadinBB60_group	Lithocholic acid glycine conjugate	0.000930277	-3.34479	quantitive
d__Bacteria;p__Proteobacteria;c__Gammaproteobacteria;o__Enterobacterales;f__Enterobacteriaceae;g__Escherichia-Shigella	Lithocholic acid glycine conjugate	1.81e-06	4.871	quantitive
d__Bacteria;p__Firmicutes;c__Negativicutes;o__Acidaminococcales;f__Acidaminococcaceae;g__Phascolarctobacterium	Lithocholic acid glycine conjugate	0.000115811	3.90673	quantitive
d__Bacteria;p__Firmicutes;c__Clostridia;o__Lachnospirales;f__Lachnospiraceae;g__Lachnospiraceae_AC2044_group	Lithocholic acid glycine conjugate	0.00870732	2.62334	Meta
d__Bacteria;p__Bacteroidota;c__Bacteroidia;o__Bacteroidales;f__Rikenellaceae;g__dgA-11_gut_group	Lithocholic acid glycine conjugate	2.94e-05	4.24428	quantitive
d__Bacteria;p__Bacteroidota;c__Bacteroidia;o__Bacteroidales;f__Prevotellaceae;g__Prevotellaceae_UCG-003	Lithocholic acid glycine conjugate	0.0025926	3.03798	quantitive
d__Bacteria;p__Proteobacteria;c__Alphaproteobacteria;o__Rhodospirillales;f__uncultured;g__uncultured	Lithocholic acid glycine conjugate	0.00194245	-3.12716	quantitive
d__Bacteria;p__Bacteroidota;c__Bacteroidia;o__Bacteroidales;f__Bacteroidaceae;g__Bacteroides	Lithocholic acid glycine conjugate	0.000131645	3.87405	quantitive
d__Bacteria;p__Bacteroidota;c__Bacteroidia;o__Bacteroidales;f__Rikenellaceae;g__Rikenellaceae_RC9_gut_group	Lithocholic acid glycine conjugate	0.00669521	-2.73076	quantitive
d__Bacteria;p__Firmicutes;c__Clostridia;o__Peptostreptococcales-Tissierellales;f__Peptostreptococcaceae;g__Terrisporobacter	Lithocholic acid glycine conjugate	0.000652984	3.44503	quantitive
d__Bacteria;p__Bacteroidota;c__Bacteroidia;o__Bacteroidales;f__Prevotellaceae;g__Alloprevotella	Lithocholic acid glycine conjugate	2.3e-05	4.30128	quantitive
d__Bacteria;p__Elusimicrobiota;c__Elusimicrobia;o__Elusimicrobiales;f__Elusimicrobiaceae;g__Elusimicrobium	Lithocholic acid glycine conjugate	0.00527279	-2.81344	quantitive
d__Bacteria;p__Spirochaetota;c__Spirochaetia;o__Spirochaetales;f__Spirochaetaceae;g__Treponema	Lithocholic acid glycine conjugate	1.74e-08	-5.79479	quantitive
d__Bacteria;p__Firmicutes;c__Bacilli;o__Acholeplasmatales;f__Acholeplasmataceae;g__Anaeroplasma	Lithocholic acid glycine conjugate	7.48e-06	-4.57464	quantitive
d__Bacteria;p__Firmicutes;c__Bacilli;o__Erysipelotrichales;f__Erysipelotrichaceae;g__uncultured	Lithocholic acid glycine conjugate	2.8e-09	6.12875	quantitive
d__Bacteria;p__Desulfobacterota;c__Desulfovibrionia;o__Desulfovibrionales;f__Desulfovibrionaceae;g__Desulfovibrio	Lithocholic acid glycine conjugate	3.44e-05	4.14191	Meta
d__Bacteria;p__Proteobacteria;c__Gammaproteobacteria;o__Aeromonadales;f__Succinivibrionaceae;g__Succinivibrio	Lithocholic acid glycine conjugate	3.88e-06	4.71512	quantitive
d__Bacteria;p__Bacteroidota;c__Bacteroidia;o__Bacteroidales;f__Rikenellaceae;g__Alistipes	Lithocholic acid glycine conjugate	0.00083022	3.38521	quantitive
d__Bacteria;p__Firmicutes;c__Clostridia;o__Peptostreptococcales-Tissierellales;f__Anaerovoracaceae;g__Family_XIII_AD3011_group	Lithocholic acid glycine conjugate	1.17e-05	4.45796	quantitive
d__Bacteria;p__Firmicutes;c__Clostridia;o__Peptostreptococcales-Tissierellales;f__Peptostreptococcaceae;g__Romboutsia	Lithocholic acid glycine conjugate	5.5e-05	4.09269	quantitive
d__Bacteria;p__Firmicutes;c__Clostridia;o__Oscillospirales;f__Ruminococcaceae;g__[Eubacterium]_siraeum_group	Lithocholic acid glycine conjugate	0.00746718	-2.69413	quantitive
d__Bacteria;p__Campilobacterota;c__Campylobacteria;o__Campylobacterales;f__Campylobacteraceae;g__Campylobacter	Lithocholic acid glycine conjugate	0.00335572	2.93312	Meta
d__Bacteria;p__Firmicutes;c__Clostridia;o__Oscillospirales;f__Ruminococcaceae;g__Ruminococcaceae	Lithocholic acid glycine conjugate	0.00133803	-3.2077	Meta
d__Bacteria;p__Synergistota;c__Synergistia;o__Synergistales;f__Synergistaceae;g__Pyramidobacter	Lithocholic acid glycine conjugate	6.79e-05	4.04441	quantitive
d__Bacteria;p__Bacteroidota;c__Bacteroidia;o__Bacteroidales;f__Paludibacteraceae;g__uncultured	Lithocholic acid glycine conjugate	0.011377	2.5309	Meta
d__Bacteria;p__Firmicutes;c__Clostridia;o__Oscillospirales;f__UCG-010;g__UCG-010	Lithocholic acid glycine conjugate	0.000740437	-3.40954	quantitive
d__Bacteria;p__Bacteroidota;c__Bacteroidia;o__Bacteroidales;f__Prevotellaceae;g__Prevotellaceae_UCG-001	Lithocholic acid glycine conjugate	0.000212765	-3.74974	quantitive
d__Bacteria;p__Verrucomicrobiota;c__Lentisphaeria;o__Oligosphaerales;f__Oligosphaeraceae;g__Z20	Lithocholic acid glycine conjugate	1.56e-05	4.32068	Meta
d__Bacteria;p__Bacteroidota;c__Bacteroidia;o__Bacteroidales;f__Muribaculaceae;g__Muribaculaceae	Lithocholic acid glycine conjugate	5.77e-05	4.08052	quantitive
d__Bacteria;p__Cyanobacteria;c__Vampirivibrionia;o__Gastranaerophilales;f__Gastranaerophilales;g__Gastranaerophilales	Lithocholic acid glycine conjugate	0.00426657	-2.88034	quantitive
d__Bacteria;p__Firmicutes;c__Clostridia;o__Oscillospirales;f__Oscillospiraceae;g__NK4A214_group	Lithocholic acid glycine conjugate	9.4e-06	4.50849	quantitive
d__Bacteria;p__Firmicutes;c__Clostridia;o__Lachnospirales;f__Lachnospiraceae;g__Coprococcus	Lithocholic acid glycine conjugate	4.63e-10	6.44779	quantitive
d__Bacteria;p__Firmicutes;c__Clostridia;o__Oscillospirales;f__[Eubacterium]_coprostanoligenes_group;g__[Eubacterium]_coprostanoligenes_group	Lithocholic acid glycine conjugate	0.00162391	3.18073	quantitive
d__Bacteria;p__Firmicutes;c__Clostridia;o__Oscillospirales;f__Ruminococcaceae;g__Ruminococcus	Lithocholic acid glycine conjugate	1.63e-06	-4.89408	quantitive
d__Bacteria;p__Proteobacteria;c__Gammaproteobacteria;o__Burkholderiales;f__Sutterellaceae;g__Sutterella	Lithocholic acid glycine conjugate	1.04e-08	5.88959	quantitive
d__Bacteria;p__Firmicutes;c__Clostridia;o__Oscillospirales;f__Ruminococcaceae;g__Subdoligranulum	Lithocholic acid glycine conjugate	0.000609092	3.42753	Meta
d__Bacteria;p__Bacteroidota;c__Bacteroidia;o__Bacteroidales;f__p-2534-18B5_gut_group;g__p-2534-18B5_gut_group	Lithocholic acid glycine conjugate	0.00413412	-2.86774	Meta
d__Bacteria;p__Firmicutes;c__Clostridia;o__Lachnospirales;f__Lachnospiraceae;g__Lachnospiraceae_UCG-003	Lithocholic acid glycine conjugate	3.9e-07	-5.07368	Meta
d__Bacteria;p__Firmicutes;c__Clostridia;o__Oscillospirales;f__Oscillospiraceae;g__UCG-002	Lithocholic acid glycine conjugate	0.000195942	3.72419	Meta
d__Bacteria;p__Desulfobacterota;c__Desulfovibrionia;o__Desulfovibrionales;f__Desulfovibrionaceae;g__Mailhella	Lithocholic acid glycine conjugate	1.25e-06	4.95081	quantitive
d__Bacteria;p__Firmicutes;c__Clostridia;o__Lachnospirales;f__Lachnospiraceae;g__[Eubacterium]_xylanophilum_group	Lithocholic acid glycine conjugate	0.000378474	-3.55466	Meta
d__Bacteria;p__Firmicutes;c__Bacilli;o__Izemoplasmatales;f__Izemoplasmatales;g__Izemoplasmatales	Lithocholic acid glycine conjugate	0.00132008	-3.24233	binary
d__Bacteria;p__Bacteroidota;c__Bacteroidia;o__Bacteroidales;f__Tannerellaceae;g__Parabacteroides	Lithocholic acid glycine conjugate	2.16e-06	4.83312	quantitive
d__Bacteria;p__Fibrobacterota;c__Fibrobacteria;o__Fibrobacterales;f__Fibrobacteraceae;g__Fibrobacter	Lithocholic acid glycine conjugate	9.78e-06	-4.42196	Meta
d__Bacteria;p__Firmicutes;c__Clostridia;o__Oscillospirales;f__Butyricicoccaceae;g__UCG-009	Lithocholic acid glycine conjugate	0.000861803	3.36664	quantitive
d__Bacteria;p__Firmicutes;c__Clostridia;o__Oscillospirales;f__Ruminococcaceae;g__uncultured	Lithocholic acid glycine conjugate	0.0024954	3.04992	quantitive
d__Bacteria;p__Firmicutes;c__Bacilli;o__Erysipelotrichales;f__Erysipelatoclostridiaceae;g__uncultured	Lithocholic acid glycine conjugate	7.82e-07	-4.9399	Meta
d__Bacteria;p__Firmicutes;c__Bacilli;o__Acholeplasmatales;f__Acholeplasmataceae;g__T2WK15B57	Lithocholic acid glycine conjugate	0.000950621	-3.30475	Meta
d__Bacteria;p__Firmicutes;c__Clostridia;o__Lachnospirales;f__Lachnospiraceae;g__[Eubacterium]_ruminantium_group	Lithocholic acid glycine conjugate	0.000549905	-3.45519	Meta
d__Bacteria;p__Proteobacteria;c__Alphaproteobacteria;o__Rickettsiales;f__Mitochondria;g__Mitochondria	Lithocholic acid glycine conjugate	3.91e-09	-5.88784	Meta
d__Bacteria;p__Actinobacteriota;c__Coriobacteriia;o__Coriobacteriales;f__Eggerthellaceae;g__uncultured	Lithocholic acid glycine conjugate	0.00248129	3.02561	Meta
d__Bacteria;p__Firmicutes;c__Clostridia;o__Peptostreptococcales-Tissierellales;f__Anaerovoracaceae;g__[Eubacterium]_nodatum_group	Lithocholic acid glycine conjugate	5.59e-05	4.08957	quantitive
d__Bacteria;p__Firmicutes;c__Clostridia;o__Lachnospirales;f__Lachnospiraceae;g__Lachnospiraceae_UCG-010	Lithocholic acid glycine conjugate	0.00189099	3.14067	quantitive
d__Bacteria;p__Firmicutes;c__Clostridia;o__Peptococcales;f__Peptococcaceae;g__Peptococcus	Lithocholic acid glycine conjugate	8.35e-12	7.13421	quantitive
d__Bacteria;p__Firmicutes;c__Clostridia;o__Lachnospirales;f__Lachnospiraceae;g__Lachnospiraceae_NK4B4_group	Lithocholic acid glycine conjugate	9.92e-05	-3.89263	Meta
d__Bacteria;p__Firmicutes;c__Clostridia;o__Lachnospirales;f__Lachnospiraceae;g__[Eubacterium]_hallii_group	Lithocholic acid glycine conjugate	0.00358459	2.91258	Meta
d__Bacteria;p__Firmicutes;c__Clostridia;o__Oscillospirales;f__Oscillospiraceae;g__uncultured	Lithocholic acid glycine conjugate	2.59e-05	4.2754	quantitive
d__Bacteria;p__Verrucomicrobiota;c__Lentisphaeria;o__Oligosphaerales;f__Oligosphaeraceae;g__horsej-a03	Lithocholic acid glycine conjugate	1.16e-06	4.86173	Meta
d__Bacteria;p__Verrucomicrobiota;c__Lentisphaeria;o__Victivallales;f__Victivallaceae;g__Victivallaceae	Lithocholic acid glycine conjugate	3.86e-10	6.25977	Meta
d__Bacteria;p__Fusobacteriota;c__Fusobacteriia;o__Fusobacteriales;f__Fusobacteriaceae;g__Fusobacterium	Lithocholic acid glycine conjugate	3.57e-10	6.27175	Meta
d__Bacteria;p__Firmicutes;c__Clostridia;o__Lachnospirales;f__Lachnospiraceae;g__Anaerosporobacter	Lithocholic acid glycine conjugate	1.38e-08	-5.67547	Meta
d__Bacteria;p__Firmicutes;c__Clostridia;o__Lachnospirales;f__Lachnospiraceae;g__Dorea	Lithocholic acid glycine conjugate	4.45e-05	4.14784	quantitive
d__Bacteria;p__Deferribacterota;c__Deferribacteres;o__Deferribacterales;f__Deferribacteraceae;g__Mucispirillum	Lithocholic acid glycine conjugate	0.00420313	2.88474	binary
d__Bacteria;p__Firmicutes;c__Clostridia;o__Lachnospirales;f__Lachnospiraceae;g__Agathobacter	Lithocholic acid glycine conjugate	2.75e-07	-5.13953	Meta
d__Bacteria;p__Actinobacteriota;c__Actinobacteria;o__Corynebacteriales;f__Corynebacteriaceae;g__Corynebacterium	Lithocholic acid glycine conjugate	0.00245875	3.05442	binary
d__Bacteria;p__Bacteroidota;c__Bacteroidia;o__Bacteroidales;f__p-251-o5;g__p-251-o5	3-Hydroxysebacic acid	0.00134094	-3.23791	quantitive
d__Bacteria;p__Proteobacteria;c__Gammaproteobacteria;o__Enterobacterales;f__Enterobacteriaceae;g__Escherichia-Shigella	3-Hydroxysebacic acid	0.00224386	3.0559	Meta
d__Bacteria;p__Firmicutes;c__Bacilli;o__Lactobacillales;f__Lactobacillaceae;g__Lactobacillus	3-Hydroxysebacic acid	0.000251593	-3.7058	quantitive
d__Bacteria;p__Bacteroidota;c__Bacteroidia;o__Bacteroidales;f__Rikenellaceae;g__dgA-11_gut_group	3-Hydroxysebacic acid	3.12e-05	4.23046	quantitive
d__Bacteria;p__Bacteroidota;c__Bacteroidia;o__Bacteroidales;f__Prevotellaceae;g__Prevotella	3-Hydroxysebacic acid	9.54e-07	-5.00572	quantitive
d__Bacteria;p__Proteobacteria;c__Alphaproteobacteria;o__Rhodospirillales;f__uncultured;g__uncultured	3-Hydroxysebacic acid	6.61e-05	-4.04806	quantitive
d__Bacteria;p__Bacteroidota;c__Bacteroidia;o__Bacteroidales;f__Bacteroidaceae;g__Bacteroides	3-Hydroxysebacic acid	0.000664767	3.43999	quantitive
d__Bacteria;p__Bacteroidota;c__Bacteroidia;o__Bacteroidales;f__Prevotellaceae;g__Prevotellaceae_NK3B31_group	3-Hydroxysebacic acid	0.000112197	-3.91496	quantitive
d__Bacteria;p__Firmicutes;c__Negativicutes;o__Veillonellales-Selenomonadales;f__Selenomonadaceae;g__Anaerovibrio	3-Hydroxysebacic acid	3.41e-05	-4.20976	quantitive
d__Bacteria;p__Firmicutes;c__Clostridia;o__Peptostreptococcales-Tissierellales;f__Peptostreptococcaceae;g__Terrisporobacter	3-Hydroxysebacic acid	0.000265735	3.69081	quantitive
d__Bacteria;p__Bacteroidota;c__Bacteroidia;o__Bacteroidales;f__Prevotellaceae;g__Alloprevotella	3-Hydroxysebacic acid	0.00745349	2.69431	quantitive
d__Bacteria;p__Firmicutes;c__Bacilli;o__Erysipelotrichales;f__Erysipelotrichaceae;g__Turicibacter	3-Hydroxysebacic acid	3.99e-06	-4.61197	Meta
d__Bacteria;p__Spirochaetota;c__Spirochaetia;o__Spirochaetales;f__Spirochaetaceae;g__Treponema	3-Hydroxysebacic acid	1.8e-06	-4.87171	quantitive
d__Bacteria;p__Firmicutes;c__Bacilli;o__Acholeplasmatales;f__Acholeplasmataceae;g__Anaeroplasma	3-Hydroxysebacic acid	2.42e-06	-4.82537	quantitive
d__Bacteria;p__Firmicutes;c__Bacilli;o__Erysipelotrichales;f__Erysipelotrichaceae;g__uncultured	3-Hydroxysebacic acid	0.000555318	3.49034	quantitive
d__Bacteria;p__Desulfobacterota;c__Desulfovibrionia;o__Desulfovibrionales;f__Desulfovibrionaceae;g__Desulfovibrio	3-Hydroxysebacic acid	0.000715903	3.38342	Meta
d__Bacteria;p__Bacteroidota;c__Bacteroidia;o__Bacteroidales;f__Rikenellaceae;g__Alistipes	3-Hydroxysebacic acid	0.00240602	3.06738	quantitive
d__Bacteria;p__Firmicutes;c__Clostridia;o__Peptostreptococcales-Tissierellales;f__Anaerovoracaceae;g__Family_XIII_AD3011_group	3-Hydroxysebacic acid	7.11e-08	5.52713	quantitive
d__Bacteria;p__Firmicutes;c__Clostridia;o__Lachnospirales;f__Lachnospiraceae;g__Lachnospiraceae_NK4A136_group	3-Hydroxysebacic acid	0.00595103	-2.77036	binary
d__Bacteria;p__Firmicutes;c__Clostridia;o__Peptostreptococcales-Tissierellales;f__Peptostreptococcaceae;g__Romboutsia	3-Hydroxysebacic acid	3.87e-07	5.19165	quantitive
d__Bacteria;p__Firmicutes;c__Clostridia;o__Oscillospirales;f__Ruminococcaceae;g__[Eubacterium]_siraeum_group	3-Hydroxysebacic acid	0.000634609	-3.41637	Meta
d__Bacteria;p__Campilobacterota;c__Campylobacteria;o__Campylobacterales;f__Campylobacteraceae;g__Campylobacter	3-Hydroxysebacic acid	0.00243566	3.03122	Meta
d__Bacteria;p__Bacteroidota;c__Bacteroidia;o__Bacteroidales;f__Paludibacteraceae;g__uncultured	3-Hydroxysebacic acid	0.00311809	2.98026	quantitive
d__Bacteria;p__Bacteroidota;c__Bacteroidia;o__Bacteroidales;f__Prevotellaceae;g__Prevotellaceae_UCG-001	3-Hydroxysebacic acid	1.91e-07	-5.33402	quantitive
d__Bacteria;p__Verrucomicrobiota;c__Lentisphaeria;o__Oligosphaerales;f__Oligosphaeraceae;g__Z20	3-Hydroxysebacic acid	0.000442267	3.55322	binary
d__Bacteria;p__Firmicutes;c__Clostridia;o__Oscillospirales;f__Oscillospiraceae;g__NK4A214_group	3-Hydroxysebacic acid	1.64e-05	4.38053	quantitive
d__Bacteria;p__Firmicutes;c__Clostridia;o__Lachnospirales;f__Lachnospiraceae;g__Coprococcus	3-Hydroxysebacic acid	0.00550222	2.79668	quantitive
d__Bacteria;p__Firmicutes;c__Clostridia;o__Oscillospirales;f__[Eubacterium]_coprostanoligenes_group;g__[Eubacterium]_coprostanoligenes_group	3-Hydroxysebacic acid	3.13e-07	5.23406	quantitive
d__Bacteria;p__Firmicutes;c__Clostridia;o__Lachnospirales;f__Lachnospiraceae;g__Lachnospira	3-Hydroxysebacic acid	0.00261258	-3.03735	quantitive
d__Bacteria;p__Firmicutes;c__Clostridia;o__Oscillospirales;f__Ruminococcaceae;g__Ruminococcus	3-Hydroxysebacic acid	2.48e-05	-4.28484	quantitive
d__Bacteria;p__Firmicutes;c__Clostridia;o__Lachnospirales;f__Lachnospiraceae;g__Lachnospiraceae_UCG-003	3-Hydroxysebacic acid	6.08e-07	-4.98878	Meta
d__Bacteria;p__Firmicutes;c__Clostridia;o__Oscillospirales;f__Oscillospiraceae;g__UCG-002	3-Hydroxysebacic acid	0.00739834	2.67836	Meta
d__Bacteria;p__Desulfobacterota;c__Desulfovibrionia;o__Desulfovibrionales;f__Desulfovibrionaceae;g__Mailhella	3-Hydroxysebacic acid	0.00143438	3.21805	quantitive
d__Bacteria;p__Firmicutes;c__Clostridia;o__Lachnospirales;f__Lachnospiraceae;g__[Eubacterium]_xylanophilum_group	3-Hydroxysebacic acid	0.000395015	-3.54339	Meta
d__Bacteria;p__Firmicutes;c__Clostridia;o__Christensenellales;f__Christensenellaceae;g__Christensenellaceae_R-7_group	3-Hydroxysebacic acid	0.00487577	2.83635	quantitive
d__Bacteria;p__Bacteroidota;c__Bacteroidia;o__Bacteroidales;f__Tannerellaceae;g__Parabacteroides	3-Hydroxysebacic acid	0.00104746	3.31003	quantitive
d__Bacteria;p__Fibrobacterota;c__Fibrobacteria;o__Fibrobacterales;f__Fibrobacteraceae;g__Fibrobacter	3-Hydroxysebacic acid	2.1e-05	-4.25372	Meta
d__Bacteria;p__Firmicutes;c__Clostridia;o__Oscillospirales;f__Butyricicoccaceae;g__UCG-009	3-Hydroxysebacic acid	0.000738101	3.4108	quantitive
d__Bacteria;p__Firmicutes;c__Clostridia;o__Lachnospirales;f__Lachnospiraceae;g__[Eubacterium]_ruminantium_group	3-Hydroxysebacic acid	0.000759811	-3.36703	Meta
d__Bacteria;p__Actinobacteriota;c__Coriobacteriia;o__Coriobacteriales;f__Eggerthellaceae;g__uncultured	3-Hydroxysebacic acid	0.00547573	2.80127	quantitive
d__Bacteria;p__Firmicutes;c__Clostridia;o__Peptostreptococcales-Tissierellales;f__Anaerovoracaceae;g__[Eubacterium]_nodatum_group	3-Hydroxysebacic acid	0.00763248	2.66791	Meta
d__Bacteria;p__Firmicutes;c__Clostridia;o__Peptococcales;f__Peptococcaceae;g__uncultured	3-Hydroxysebacic acid	0.000130041	3.87806	quantitive
d__Bacteria;p__Firmicutes;c__Clostridia;o__Peptococcales;f__Peptococcaceae;g__Peptococcus	3-Hydroxysebacic acid	2.87e-07	5.25977	quantitive
d__Bacteria;p__Firmicutes;c__Clostridia;o__Lachnospirales;f__Lachnospiraceae;g__Lachnospiraceae_NK4B4_group	3-Hydroxysebacic acid	1.75e-06	-4.78028	Meta
d__Bacteria;p__Firmicutes;c__Clostridia;o__Lachnospirales;f__Lachnospiraceae;g__[Eubacterium]_hallii_group	3-Hydroxysebacic acid	0.000399197	3.58618	quantitive
d__Bacteria;p__Firmicutes;c__Clostridia;o__Oscillospirales;f__Oscillospiraceae;g__uncultured	3-Hydroxysebacic acid	0.000388581	3.58942	quantitive
d__Bacteria;p__Verrucomicrobiota;c__Lentisphaeria;o__Oligosphaerales;f__Oligosphaeraceae;g__horsej-a03	3-Hydroxysebacic acid	0.000888564	3.32362	Meta
d__Bacteria;p__Verrucomicrobiota;c__Lentisphaeria;o__Victivallales;f__Victivallaceae;g__Victivallaceae	3-Hydroxysebacic acid	1.13e-05	4.39056	Meta
d__Bacteria;p__Bacteroidota;c__Bacteroidia;o__Bacteroidales;f__Prevotellaceae;g__uncultured	3-Hydroxysebacic acid	8.49e-07	-4.92384	Meta
d__Bacteria;p__Fusobacteriota;c__Fusobacteriia;o__Fusobacteriales;f__Fusobacteriaceae;g__Fusobacterium	3-Hydroxysebacic acid	1.71e-05	4.30004	Meta
d__Bacteria;p__Firmicutes;c__Clostridia;o__Oscillospirales;f__Ruminococcaceae;g__Paludicola	3-Hydroxysebacic acid	0.00764634	-2.68843	quantitive
d__Bacteria;p__Firmicutes;c__Clostridia;o__Lachnospirales;f__Lachnospiraceae;g__Dorea	3-Hydroxysebacic acid	0.000100522	3.94606	quantitive
d__Bacteria;p__Firmicutes;c__Clostridia;o__Lachnospirales;f__Lachnospiraceae;g__Agathobacter	3-Hydroxysebacic acid	8.17e-11	-6.49735	Meta
d__Bacteria;p__Actinobacteriota;c__Actinobacteria;o__Corynebacteriales;f__Corynebacteriaceae;g__Corynebacterium	3-Hydroxysebacic acid	0.00789062	2.65671	Meta
d__Bacteria;p__Firmicutes;c__Clostridia;o__Lachnospirales;f__Lachnospiraceae;g__Epulopiscium	3-Hydroxysebacic acid	5.08e-05	4.05209	Meta
d__Bacteria;p__Proteobacteria;c__Gammaproteobacteria;o__Enterobacterales;f__Enterobacteriaceae;g__Escherichia-Shigella	Traumatic acid	0.00469611	2.82717	Meta
d__Bacteria;p__Bacteroidota;c__Bacteroidia;o__Bacteroidales;f__Rikenellaceae;g__dgA-11_gut_group	Traumatic acid	7.85e-06	4.55024	quantitive
d__Bacteria;p__Bacteroidota;c__Bacteroidia;o__Bacteroidales;f__Prevotellaceae;g__Prevotella	Traumatic acid	0.000728441	-3.41417	quantitive
d__Bacteria;p__Proteobacteria;c__Alphaproteobacteria;o__Rhodospirillales;f__uncultured;g__uncultured	Traumatic acid	0.000599062	-3.46983	quantitive
d__Bacteria;p__Firmicutes;c__Negativicutes;o__Veillonellales-Selenomonadales;f__Selenomonadaceae;g__Anaerovibrio	Traumatic acid	0.00424433	-2.88219	quantitive
d__Bacteria;p__Firmicutes;c__Clostridia;o__Peptostreptococcales-Tissierellales;f__Peptostreptococcaceae;g__Terrisporobacter	Traumatic acid	0.00281797	3.01198	quantitive
d__Bacteria;p__Bacteroidota;c__Bacteroidia;o__Bacteroidales;f__Prevotellaceae;g__Alloprevotella	Traumatic acid	0.00313972	2.978	quantitive
d__Bacteria;p__Firmicutes;c__Bacilli;o__Erysipelotrichales;f__Erysipelotrichaceae;g__Turicibacter	Traumatic acid	8.71e-05	-3.92394	Meta
d__Bacteria;p__Spirochaetota;c__Spirochaetia;o__Spirochaetales;f__Spirochaetaceae;g__Treponema	Traumatic acid	2.58e-05	-4.2748	quantitive
d__Bacteria;p__Firmicutes;c__Bacilli;o__Acholeplasmatales;f__Acholeplasmataceae;g__Anaeroplasma	Traumatic acid	9.95e-06	-4.50945	quantitive
d__Bacteria;p__Desulfobacterota;c__Desulfovibrionia;o__Desulfovibrionales;f__Desulfovibrionaceae;g__Desulfovibrio	Traumatic acid	0.00457489	2.83554	Meta
d__Bacteria;p__Firmicutes;c__Clostridia;o__Peptostreptococcales-Tissierellales;f__Anaerovoracaceae;g__Family_XIII_AD3011_group	Traumatic acid	1.27e-06	4.94604	quantitive
d__Bacteria;p__Firmicutes;c__Clostridia;o__Lachnospirales;f__Lachnospiraceae;g__Lachnospiraceae_NK4A136_group	Traumatic acid	0.00241383	-3.03394	Meta
d__Bacteria;p__Firmicutes;c__Clostridia;o__Peptostreptococcales-Tissierellales;f__Peptostreptococcaceae;g__Romboutsia	Traumatic acid	9.49e-06	4.50619	quantitive
d__Bacteria;p__Bacteroidota;c__Bacteroidia;o__Bacteroidales;f__Prevotellaceae;g__Prevotellaceae_UCG-001	Traumatic acid	2.98e-06	-4.76329	quantitive
d__Bacteria;p__Verrucomicrobiota;c__Lentisphaeria;o__Oligosphaerales;f__Oligosphaeraceae;g__Z20	Traumatic acid	0.00041446	3.571	binary
d__Bacteria;p__Firmicutes;c__Clostridia;o__Oscillospirales;f__Oscillospiraceae;g__NK4A214_group	Traumatic acid	0.000119662	3.89841	quantitive
d__Bacteria;p__Firmicutes;c__Clostridia;o__Lachnospirales;f__Lachnospiraceae;g__Coprococcus	Traumatic acid	0.00651173	2.74034	quantitive
d__Bacteria;p__Firmicutes;c__Clostridia;o__Oscillospirales;f__[Eubacterium]_coprostanoligenes_group;g__[Eubacterium]_coprostanoligenes_group	Traumatic acid	3.21e-06	4.74702	quantitive
d__Bacteria;p__Firmicutes;c__Clostridia;o__Oscillospirales;f__Ruminococcaceae;g__Ruminococcus	Traumatic acid	0.000459433	-3.54303	quantitive
d__Bacteria;p__Firmicutes;c__Clostridia;o__Lachnospirales;f__Lachnospiraceae;g__Lachnospiraceae_UCG-003	Traumatic acid	1.91e-07	-5.35719	quantitive
d__Bacteria;p__Desulfobacterota;c__Desulfovibrionia;o__Desulfovibrionales;f__Desulfovibrionaceae;g__Mailhella	Traumatic acid	0.000259436	3.69765	quantitive
d__Bacteria;p__Bacteroidota;c__Bacteroidia;o__Bacteroidales;f__Tannerellaceae;g__Parabacteroides	Traumatic acid	0.00330042	2.9622	quantitive
d__Bacteria;p__Fibrobacterota;c__Fibrobacteria;o__Fibrobacterales;f__Fibrobacteraceae;g__Fibrobacter	Traumatic acid	0.000934293	-3.3096	Meta
d__Bacteria;p__Firmicutes;c__Clostridia;o__Oscillospirales;f__Butyricicoccaceae;g__UCG-009	Traumatic acid	0.0053974	2.80306	quantitive
d__Bacteria;p__Firmicutes;c__Clostridia;o__Lachnospirales;f__Lachnospiraceae;g__[Eubacterium]_ruminantium_group	Traumatic acid	0.00399635	-2.90183	quantitive
d__Bacteria;p__Firmicutes;c__Clostridia;o__Peptococcales;f__Peptococcaceae;g__uncultured	Traumatic acid	0.000230116	3.72973	quantitive
d__Bacteria;p__Firmicutes;c__Clostridia;o__Peptococcales;f__Peptococcaceae;g__Peptococcus	Traumatic acid	2.77e-06	4.7851	quantitive
d__Bacteria;p__Firmicutes;c__Clostridia;o__Lachnospirales;f__Lachnospiraceae;g__Lachnospiraceae_NK4B4_group	Traumatic acid	4.91e-05	-4.12559	quantitive
d__Bacteria;p__Firmicutes;c__Clostridia;o__Lachnospirales;f__Lachnospiraceae;g__[Eubacterium]_hallii_group	Traumatic acid	0.000669643	3.44234	quantitive
d__Bacteria;p__Firmicutes;c__Clostridia;o__Oscillospirales;f__Oscillospiraceae;g__uncultured	Traumatic acid	0.00350499	2.94357	quantitive
d__Bacteria;p__Verrucomicrobiota;c__Lentisphaeria;o__Oligosphaerales;f__Oligosphaeraceae;g__horsej-a03	Traumatic acid	0.000131123	3.82434	Meta
d__Bacteria;p__Verrucomicrobiota;c__Lentisphaeria;o__Victivallales;f__Victivallaceae;g__Victivallaceae	Traumatic acid	0.000261151	3.65107	Meta
d__Bacteria;p__Bacteroidota;c__Bacteroidia;o__Bacteroidales;f__Prevotellaceae;g__uncultured	Traumatic acid	0.00184788	-3.11365	Meta
d__Bacteria;p__Fusobacteriota;c__Fusobacteriia;o__Fusobacteriales;f__Fusobacteriaceae;g__Fusobacterium	Traumatic acid	0.00437183	2.85001	Meta
d__Bacteria;p__Firmicutes;c__Clostridia;o__Lachnospirales;f__Lachnospiraceae;g__Dorea	Traumatic acid	0.000933995	3.34536	quantitive
d__Bacteria;p__Firmicutes;c__Clostridia;o__Lachnospirales;f__Lachnospiraceae;g__Agathobacter	Traumatic acid	5.27e-10	-6.21077	Meta
d__Bacteria;p__Firmicutes;c__Clostridia;o__Lachnospirales;f__Lachnospiraceae;g__Epulopiscium	Traumatic acid	1.89e-06	4.86084	binary
d__Bacteria;p__Fusobacteriota;c__Fusobacteriia;o__Fusobacteriales;f__Fusobacteriaceae;g__Fusobacterium	Deoxyinosine	9.69e-05	3.89832	Meta
d__Bacteria;p__Firmicutes;c__Clostridia;o__Oscillospirales;f__Ruminococcaceae;g__Subdoligranulum	Uric acid	6.87e-06	4.49753	Meta
d__Bacteria;p__Firmicutes;c__Clostridia;o__Lachnospirales;f__Lachnospiraceae;g__Lachnospiraceae_AC2044_group	DL-Dopa	9.04e-15	8.16732	binary
d__Bacteria;p__Firmicutes;c__Clostridia;o__Lachnospirales;f__Lachnospiraceae;g__Epulopiscium	Verapamil metabolite D-617	1.36e-06	4.93045	binary
d__Bacteria;p__Bacteroidota;c__Bacteroidia;o__Bacteroidales;f__Rikenellaceae;g__dgA-11_gut_group	3-Hydroxytetradecanedioic acid	0.000435374	3.55807	quantitive
d__Bacteria;p__Proteobacteria;c__Alphaproteobacteria;o__Rhodospirillales;f__uncultured;g__uncultured	3-Hydroxytetradecanedioic acid	0.0017989	-3.15043	quantitive
d__Bacteria;p__Firmicutes;c__Bacilli;o__Erysipelotrichales;f__Erysipelotrichaceae;g__Turicibacter	3-Hydroxytetradecanedioic acid	0.00169509	-3.13903	Meta
d__Bacteria;p__Firmicutes;c__Bacilli;o__Acholeplasmatales;f__Acholeplasmataceae;g__Anaeroplasma	3-Hydroxytetradecanedioic acid	0.000562719	-3.49343	quantitive
d__Bacteria;p__Firmicutes;c__Clostridia;o__Peptostreptococcales-Tissierellales;f__Anaerovoracaceae;g__Family_XIII_AD3011_group	3-Hydroxytetradecanedioic acid	0.000301028	3.65751	quantitive
d__Bacteria;p__Firmicutes;c__Clostridia;o__Peptostreptococcales-Tissierellales;f__Peptostreptococcaceae;g__Romboutsia	3-Hydroxytetradecanedioic acid	0.0016993	3.1671	quantitive
d__Bacteria;p__Bacteroidota;c__Bacteroidia;o__Bacteroidales;f__Prevotellaceae;g__Prevotellaceae_UCG-001	3-Hydroxytetradecanedioic acid	0.00019815	-3.7684	quantitive
d__Bacteria;p__Firmicutes;c__Clostridia;o__Oscillospirales;f__Oscillospiraceae;g__NK4A214_group	3-Hydroxytetradecanedioic acid	0.00226742	3.07941	quantitive
d__Bacteria;p__Firmicutes;c__Clostridia;o__Oscillospirales;f__[Eubacterium]_coprostanoligenes_group;g__[Eubacterium]_coprostanoligenes_group	3-Hydroxytetradecanedioic acid	0.0020249	3.11404	quantitive
d__Bacteria;p__Firmicutes;c__Clostridia;o__Lachnospirales;f__Lachnospiraceae;g__Lachnospiraceae_UCG-003	3-Hydroxytetradecanedioic acid	0.000149345	-3.85081	quantitive
d__Bacteria;p__Firmicutes;c__Clostridia;o__Peptococcales;f__Peptococcaceae;g__Peptococcus	3-Hydroxytetradecanedioic acid	0.000537731	3.50176	quantitive
d__Bacteria;p__Firmicutes;c__Clostridia;o__Lachnospirales;f__Lachnospiraceae;g__Lachnospiraceae_NK4B4_group	3-Hydroxytetradecanedioic acid	0.00043601	-3.51727	Meta
d__Bacteria;p__Firmicutes;c__Clostridia;o__Lachnospirales;f__Lachnospiraceae;g__[Eubacterium]_hallii_group	3-Hydroxytetradecanedioic acid	0.000229936	3.73469	quantitive
d__Bacteria;p__Firmicutes;c__Clostridia;o__Lachnospirales;f__Lachnospiraceae;g__Agathobacter	3-Hydroxytetradecanedioic acid	1.8e-06	-4.77487	Meta
d__Bacteria;p__Firmicutes;c__Clostridia;o__Lachnospirales;f__Lachnospiraceae;g__Epulopiscium	3-Hydroxytetradecanedioic acid	2.84e-06	4.77369	binary
d__Bacteria;p__Firmicutes;c__Clostridia;o__Lachnospirales;f__Lachnospiraceae;g__Epulopiscium	SR 49498	5.32e-05	4.10079	binary
d__Bacteria;p__Firmicutes;c__Bacilli;o__Lactobacillales;f__Lactobacillaceae;g__Lactobacillus	2-Phenylglycine	0.000412694	3.57258	quantitive
d__Bacteria;p__Firmicutes;c__Negativicutes;o__Veillonellales-Selenomonadales;f__Selenomonadaceae;g__Anaerovibrio	2-Phenylglycine	4.29e-05	4.09106	Meta
d__Bacteria;p__Firmicutes;c__Bacilli;o__Acholeplasmatales;f__Acholeplasmataceae;g__Anaeroplasma	2-Phenylglycine	6.26e-05	4.00279	Meta
d__Bacteria;p__Proteobacteria;c__Gammaproteobacteria;o__Aeromonadales;f__Succinivibrionaceae;g__Succinivibrio	2-Phenylglycine	0.000392614	3.58576	binary
d__Bacteria;p__Firmicutes;c__Clostridia;o__Lachnospirales;f__Lachnospiraceae;g__Lachnospira	2-Phenylglycine	2.01e-07	5.19807	Meta
d__Bacteria;p__Firmicutes;c__Clostridia;o__Lachnospirales;f__Lachnospiraceae;g__Lachnospiraceae_UCG-003	2-Phenylglycine	0.000216381	3.69908	Meta
d__Bacteria;p__Firmicutes;c__Clostridia;o__Christensenellales;f__Christensenellaceae;g__Christensenellaceae_R-7_group	2-Phenylglycine	0.000102735	-3.93709	quantitive
d__Bacteria;p__Actinobacteriota;c__Coriobacteriia;o__Coriobacteriales;f__Eggerthellaceae;g__uncultured	2-Phenylglycine	0.00108656	-3.30444	quantitive
d__Bacteria;p__Campilobacterota;c__Campylobacteria;o__Campylobacterales;f__Helicobacteraceae;g__Helicobacter	2-Phenylglycine	0.0010198	-3.32338	quantitive
d__Bacteria;p__Proteobacteria;c__Gammaproteobacteria;o__Enterobacterales;f__Enterobacteriaceae;g__Escherichia-Shigella	Indoxyl sulfate	0.000123767	3.89016	quantitive
d__Bacteria;p__Firmicutes;c__Bacilli;o__Lactobacillales;f__Lactobacillaceae;g__Lactobacillus	Indoxyl sulfate	1.29e-05	4.43782	quantitive
d__Bacteria;p__Bacteroidota;c__Bacteroidia;o__Bacteroidales;f__Prevotellaceae;g__Prevotella	Indoxyl sulfate	0.000132428	3.87253	quantitive
d__Bacteria;p__Firmicutes;c__Negativicutes;o__Veillonellales-Selenomonadales;f__Selenomonadaceae;g__Anaerovibrio	Indoxyl sulfate	6.86e-08	5.53811	quantitive
d__Bacteria;p__Firmicutes;c__Bacilli;o__Acholeplasmatales;f__Acholeplasmataceae;g__Anaeroplasma	Indoxyl sulfate	0.000143153	3.80266	Meta
d__Bacteria;p__Proteobacteria;c__Gammaproteobacteria;o__Aeromonadales;f__Succinivibrionaceae;g__Succinivibrio	Indoxyl sulfate	0.00238534	3.03752	Meta
d__Bacteria;p__Firmicutes;c__Clostridia;o__Lachnospirales;f__Lachnospiraceae;g__Frisingicoccus	Indoxyl sulfate	0.00093814	3.34237	quantitive
d__Bacteria;p__Firmicutes;c__Clostridia;o__Lachnospirales;f__Lachnospiraceae;g__Lachnospira	Indoxyl sulfate	3.81e-06	4.62167	Meta
d__Bacteria;p__Firmicutes;c__Clostridia;o__Oscillospirales;f__Ruminococcaceae;g__Subdoligranulum	Indoxyl sulfate	2.58e-05	4.20735	Meta
d__Bacteria;p__Firmicutes;c__Clostridia;o__Lachnospirales;f__Lachnospiraceae;g__Oribacterium	Indoxyl sulfate	0.000468529	3.49813	Meta
d__Bacteria;p__Firmicutes;c__Clostridia;o__Oscillospirales;f__Ruminococcaceae;g__UCG-001	Indoxyl sulfate	0.00042056	3.52683	Meta
d__Bacteria;p__Firmicutes;c__Clostridia;o__Peptostreptococcales-Tissierellales;f__Anaerovoracaceae;g__[Eubacterium]_nodatum_group	Indoxyl sulfate	0.000673614	3.43702	quantitive
d__Bacteria;p__Bacteroidota;c__Bacteroidia;o__Bacteroidales;f__Prevotellaceae;g__uncultured	Indoxyl sulfate	3.88e-05	4.11437	Meta
d__Bacteria;p__Firmicutes;c__Clostridia;o__Lachnospirales;f__Lachnospiraceae;g__Agathobacter	Indoxyl sulfate	0.000793142	3.35518	Meta
d__Bacteria;p__Firmicutes;c__Clostridia;o__Lachnospirales;f__Lachnospiraceae;g__Butyrivibrio	Indoxyl sulfate	0.000617252	3.47208	quantitive
d__Bacteria;p__Firmicutes;c__Bacilli;o__Erysipelotrichales;f__Erysipelotrichaceae;g__uncultured	Acetyl-N-formyl-5-methoxykynurenamine	0.000198293	3.76805	quantitive
d__Bacteria;p__Firmicutes;c__Clostridia;o__Lachnospirales;f__Lachnospiraceae;g__Lachnospiraceae_XPB1014_group	12(13)Ep-9-KODE	3.73e-05	4.18908	quantitive
d__Bacteria;p__Firmicutes;c__Clostridia;o__Peptostreptococcales-Tissierellales;f__Peptostreptococcaceae;g__Terrisporobacter	12(13)Ep-9-KODE	0.00198628	-3.1199	quantitive
d__Bacteria;p__Bacteroidota;c__Bacteroidia;o__Bacteroidales;f__Prevotellaceae;g__Prevotellaceae_UCG-004	12(13)Ep-9-KODE	0.000850284	3.33588	Meta
d__Bacteria;p__Firmicutes;c__Clostridia;o__Lachnospirales;f__Lachnospiraceae;g__Lachnospiraceae_NK4A136_group	12(13)Ep-9-KODE	0.000781295	3.35934	Meta
d__Bacteria;p__Firmicutes;c__Negativicutes;o__Veillonellales-Selenomonadales;f__Selenomonadaceae;g__Quinella	12(13)Ep-9-KODE	1.85e-05	4.28175	Meta
d__Bacteria;p__Firmicutes;c__Clostridia;o__Oscillospirales;f__Ruminococcaceae;g__Ruminococcaceae	12(13)Ep-9-KODE	0.000223798	3.69052	Meta
d__Bacteria;p__Firmicutes;c__Clostridia;o__Lachnospirales;f__Lachnospiraceae;g__Coprococcus	12(13)Ep-9-KODE	0.000171941	-3.75703	Meta
d__Bacteria;p__Proteobacteria;c__Gammaproteobacteria;o__Burkholderiales;f__Sutterellaceae;g__Sutterella	12(13)Ep-9-KODE	0.000713195	-3.42015	quantitive
d__Bacteria;p__Firmicutes;c__Bacilli;o__Erysipelotrichales;f__Erysipelatoclostridiaceae;g__uncultured	12(13)Ep-9-KODE	0.000100026	3.89053	Meta
d__Bacteria;p__Verrucomicrobiota;c__Verrucomicrobiae;o__Opitutales;f__Puniceicoccaceae;g__Cerasicoccus	12(13)Ep-9-KODE	0.000796731	3.38872	binary
d__Bacteria;p__Firmicutes;c__Clostridia;o__Oscillospirales;f__Ruminococcaceae;g__Candidatus_Soleaferrea	12(13)Ep-9-KODE	0.000535992	3.46209	Meta
d__Bacteria;p__Firmicutes;c__Clostridia;o__Oscillospirales;f__Ruminococcaceae;g__Faecalibacterium	12(13)Ep-9-KODE	0.000383726	-3.55103	Meta
d__Bacteria;p__Firmicutes;c__Clostridia;o__Lachnospirales;f__Lachnospiraceae;g__Anaerosporobacter	12(13)Ep-9-KODE	5.35e-05	4.03979	Meta
d__Bacteria;p__Bacteroidota;c__Bacteroidia;o__Bacteroidales;f__F082;g__F082	12(13)Ep-9-KODE	0.00156277	3.16277	Meta
d__Bacteria;p__Bacteroidota;c__Bacteroidia;o__Bacteroidales;f__Rikenellaceae;g__dgA-11_gut_group	Leukotriene F4	1.02e-06	4.88837	Meta
d__Bacteria;p__Bacteroidota;c__Bacteroidia;o__Bacteroidales;f__Prevotellaceae;g__Prevotellaceae_NK3B31_group	3-Methylxanthine	0.000126752	-3.8839	quantitive
d__Bacteria;p__Desulfobacterota;c__Desulfovibrionia;o__Desulfovibrionales;f__Desulfovibrionaceae;g__Lawsonia	3-Methylxanthine	4.03e-06	4.69711	binary
d__Bacteria;p__Fibrobacterota;c__Fibrobacteria;o__Fibrobacterales;f__Fibrobacteraceae;g__Fibrobacter	3-Hydroxyquinine	0.000159672	3.84109	quantitive

## Sheet: Table S5
Supplementary Table 5. Significant correlations between gut microbial ASVs in the cecum and serum metabolites
Bacteria-ASVs	Metabolites	P-value	Z score	Correlarion type	Taxonomy
Asv00006	D-Xylose	0.000594298	-3.4342	Meta	d__Bacteria; p__Firmicutes; c__Bacilli; o__Lactobacillales; f__Lactobacillaceae; g__Lactobacillus
Asv00027	D-Xylose	6.18536e-07	-5.09554	binary	d__Bacteria; p__Firmicutes; c__Negativicutes; o__Veillonellales-Selenomonadales; f__Selenomonadaceae; g__Anaerovibrio; s__uncultured_rumen
Asv00053	D-Xylose	0.000137913	-3.81188	Meta	d__Bacteria; p__Bacteroidota; c__Bacteroidia; o__Bacteroidales; f__Prevotellaceae; g__Prevotellaceae_NK3B31_group; s__uncultured_bacterium
Asv00055	D-Xylose	4.42512e-06	-4.67703	quantitive	d__Bacteria; p__Firmicutes; c__Bacilli; o__Erysipelotrichales; f__Erysipelotrichaceae; g__Turicibacter
Asv00082	D-Xylose	8.78571e-05	3.92189	Meta	d__Bacteria; p__Desulfobacterota; c__Desulfovibrionia; o__Desulfovibrionales; f__Desulfovibrionaceae; g__Desulfovibrio; s__bacterium
Asv00087	D-Xylose	2.92499e-06	4.76755	quantitive	d__Bacteria; p__Firmicutes; c__Clostridia; o__Peptostreptococcales-Tissierellales; f__Anaerovoracaceae; g__Family_XIII_AD3011_group; s__uncultured_organism
Asv00091	D-Xylose	0.00066193	-3.40488	Meta	d__Bacteria; p__Bacteroidota; c__Bacteroidia; o__Bacteroidales; f__Prevotellaceae; g__Prevotella
Asv00105	D-Xylose	0.000228708	-3.68499	Meta	d__Bacteria; p__Firmicutes; c__Negativicutes; o__Veillonellales-Selenomonadales; f__Selenomonadaceae; g__Anaerovibrio
Asv00110	D-Xylose	1.04655e-07	-5.31845	Meta	d__Bacteria; p__Firmicutes; c__Clostridia; o__Clostridiales; f__Clostridiaceae; g__Clostridium_sensu_stricto_1
Asv00137	D-Xylose	0.000259005	-3.69763	binary	d__Bacteria; p__Bacteroidota; c__Bacteroidia; o__Bacteroidales; f__Bacteroidaceae; g__Bacteroides
Asv00223	D-Xylose	5.11681e-05	-4.05023	Meta	d__Bacteria; p__Firmicutes; c__Clostridia; o__Lachnospirales; f__Lachnospiraceae; g__Lachnospiraceae_UCG-003; s__uncultured_bacterium
Asv00281	D-Xylose	0.000256322	-3.65586	Meta	d__Bacteria; p__Firmicutes; c__Clostridia; o__Lachnospirales; f__Lachnospiraceae
Asv00400	D-Xylose	0.000330256	-3.59033	Meta	d__Bacteria; p__Bacteroidota; c__Bacteroidia; o__Bacteroidales; f__Prevotellaceae
Asv00439	D-Xylose	0.000395476	-3.54308	Meta	d__Bacteria; p__Spirochaetota; c__Spirochaetia; o__Spirochaetales; f__Spirochaetaceae; g__Treponema
Asv00455	D-Xylose	7.83481e-06	-4.46965	Meta	d__Bacteria; p__Firmicutes; c__Clostridia; o__Clostridiales; f__Clostridiaceae; g__Clostridium_sensu_stricto_1; s__Clostridium_butyricum
Asv00469	D-Xylose	0.000520328	-3.47007	Meta	d__Bacteria; p__Firmicutes; c__Clostridia; o__Oscillospirales; f__UCG-010; g__UCG-010; s__uncultured_bacterium
Asv00585	D-Xylose	0.000486688	3.48798	Meta	d__Bacteria; p__Verrucomicrobiota; c__Lentisphaeria; o__Oligosphaerales; f__Oligosphaeraceae; g__horsej-a03; s__uncultured_bacterium
Asv00623	D-Xylose	7.66006e-05	3.95479	Meta	d__Bacteria; p__Fusobacteriota; c__Fusobacteriia; o__Fusobacteriales; f__Fusobacteriaceae; g__Fusobacterium; s__Fusobacterium_mortiferum
Asv00724	D-Xylose	0.000735272	-3.37608	Meta	d__Bacteria; p__Bacteroidota; c__Bacteroidia; o__Bacteroidales
Asv00848	D-Xylose	0.000320688	3.59799	Meta	d__Bacteria; p__Firmicutes; c__Clostridia; o__Oscillospirales; f__Oscillospiraceae; g__UCG-005
Asv01195	D-Xylose	0.000249775	3.72422	quantitive	d__Bacteria; p__Bacteroidota; c__Bacteroidia; o__Bacteroidales; f__Prevotellaceae; g__Alloprevotella; s__uncultured_bacterium
Asv02399	Promazine 5-sulfoxide	1.86162e-05	4.35128	binary	d__Bacteria; p__Fusobacteriota; c__Fusobacteriia; o__Fusobacteriales; f__Fusobacteriaceae; g__Fusobacterium; s__Bacillus_bogoriensis
Asv01263	8-Hydroxyguanosine	1.95714e-05	4.3396	binary	d__Bacteria; p__Verrucomicrobiota; c__Verrucomicrobiae; o__Opitutales; f__Puniceicoccaceae; g__Cerasicoccus; s__uncultured_bacterium
Asv00004	2-Hexenoylcarnitine	0.000347354	3.57715	Meta	d__Bacteria; p__Proteobacteria; c__Gammaproteobacteria; o__Enterobacterales; f__Enterobacteriaceae; g__Escherichia-Shigella
Asv00027	2-Hexenoylcarnitine	2.40487e-05	-4.22355	Meta	d__Bacteria; p__Firmicutes; c__Negativicutes; o__Veillonellales-Selenomonadales; f__Selenomonadaceae; g__Anaerovibrio; s__uncultured_rumen
Asv00057	2-Hexenoylcarnitine	0.000578078	-3.48679	quantitive	d__Bacteria; p__Spirochaetota; c__Spirochaetia; o__Spirochaetales; f__Spirochaetaceae; g__Treponema; s__uncultured_bacterium
Asv00066	2-Hexenoylcarnitine	0.00035585	-3.61347	quantitive	d__Bacteria; p__Spirochaetota; c__Spirochaetia; o__Spirochaetales; f__Spirochaetaceae; g__Treponema; s__uncultured_bacterium
Asv00070	2-Hexenoylcarnitine	3.40317e-05	-4.14466	Meta	d__Bacteria; p__Firmicutes; c__Clostridia; o__Lachnospirales; f__Lachnospiraceae
Asv00087	2-Hexenoylcarnitine	4.61688e-05	4.13538	quantitive	d__Bacteria; p__Firmicutes; c__Clostridia; o__Peptostreptococcales-Tissierellales; f__Anaerovoracaceae; g__Family_XIII_AD3011_group; s__uncultured_organism
Asv00110	2-Hexenoylcarnitine	2.15159e-06	-4.83549	quantitive	d__Bacteria; p__Firmicutes; c__Clostridia; o__Clostridiales; f__Clostridiaceae; g__Clostridium_sensu_stricto_1
Asv00111	2-Hexenoylcarnitine	0.00046129	-3.54247	quantitive	d__Bacteria; p__Firmicutes; c__Clostridia; o__Lachnospirales; f__Lachnospiraceae
Asv00137	2-Hexenoylcarnitine	0.000212697	-3.74967	binary	d__Bacteria; p__Bacteroidota; c__Bacteroidia; o__Bacteroidales; f__Bacteroidaceae; g__Bacteroides
Asv00142	2-Hexenoylcarnitine	0.000641709	-3.41334	Meta	d__Bacteria; p__Firmicutes; c__Clostridia; o__Lachnospirales; f__Lachnospiraceae
Asv00223	2-Hexenoylcarnitine	2.82327e-06	-4.68328	Meta	d__Bacteria; p__Firmicutes; c__Clostridia; o__Lachnospirales; f__Lachnospiraceae; g__Lachnospiraceae_UCG-003; s__uncultured_bacterium
Asv00288	2-Hexenoylcarnitine	0.000173127	-3.81498	quantitive	d__Bacteria; p__Spirochaetota; c__Spirochaetia; o__Spirochaetales; f__Spirochaetaceae; g__Treponema
Asv00327	2-Hexenoylcarnitine	0.000363255	-3.63082	quantitive	d__Bacteria; p__Cyanobacteria; c__Vampirivibrionia; o__Gastranaerophilales; f__Gastranaerophilales; g__Gastranaerophilales; s__uncultured_rumen
Asv00400	2-Hexenoylcarnitine	0.000123505	-3.83906	Meta	d__Bacteria; p__Bacteroidota; c__Bacteroidia; o__Bacteroidales; f__Prevotellaceae
Asv00455	2-Hexenoylcarnitine	8.33105e-06	-4.4565	Meta	d__Bacteria; p__Firmicutes; c__Clostridia; o__Clostridiales; f__Clostridiaceae; g__Clostridium_sensu_stricto_1; s__Clostridium_butyricum
Asv00609	2-Hexenoylcarnitine	0.000122493	3.84108	Meta	d__Bacteria; p__Firmicutes; c__Clostridia; o__Clostridiales; f__Clostridiaceae; g__Clostridium_sensu_stricto_1
Asv00724	2-Hexenoylcarnitine	0.000221505	-3.69314	Meta	d__Bacteria; p__Bacteroidota; c__Bacteroidia; o__Bacteroidales
Asv01184	2-Hexenoylcarnitine	3.88892e-05	-4.18626	quantitive	d__Bacteria; p__Firmicutes; c__Clostridia; o__Lachnospirales; f__Lachnospiraceae
Asv01476	2-Hexenoylcarnitine	0.000869046	3.32981	Meta	d__Bacteria; p__Bacteroidota; c__Bacteroidia; o__Bacteroidales; f__Bacteroidaceae; g__Bacteroides
Asv02222	2-Hexenoylcarnitine	0.00037279	3.64612	quantitive	d__Bacteria; p__Bacteroidota; c__Bacteroidia; o__Bacteroidales; f__Bacteroidaceae; g__Bacteroides
Asv03463	2-Hexenoylcarnitine	0.000177205	-3.74948	Meta	d__Bacteria; p__Cyanobacteria; c__Vampirivibrionia; o__Gastranaerophilales; f__Gastranaerophilales; g__Gastranaerophilales
Asv00087	Tetradecanedioic acid	2.78609e-05	4.25665	quantitive	d__Bacteria; p__Firmicutes; c__Clostridia; o__Peptostreptococcales-Tissierellales; f__Anaerovoracaceae; g__Family_XIII_AD3011_group; s__uncultured_organism
Asv00091	Tetradecanedioic acid	1.18554e-05	-4.48881	quantitive	d__Bacteria; p__Bacteroidota; c__Bacteroidia; o__Bacteroidales; f__Prevotellaceae; g__Prevotella
Asv00223	Tetradecanedioic acid	4.73861e-06	-4.6865	quantitive	d__Bacteria; p__Firmicutes; c__Clostridia; o__Lachnospirales; f__Lachnospiraceae; g__Lachnospiraceae_UCG-003; s__uncultured_bacterium
Asv01586	Tetradecanedioic acid	4.06957e-08	5.63435	binary	d__Bacteria; p__Firmicutes; c__Clostridia; o__Lachnospirales; f__Lachnospiraceae; g__Epulopiscium; s__uncultured_organism
Asv00110	trifluoroacetic acid	2.89849e-05	4.2484	quantitive	d__Bacteria; p__Firmicutes; c__Clostridia; o__Clostridiales; f__Clostridiaceae; g__Clostridium_sensu_stricto_1
Asv00223	trifluoroacetic acid	4.30812e-05	4.16979	quantitive	d__Bacteria; p__Firmicutes; c__Clostridia; o__Lachnospirales; f__Lachnospiraceae; g__Lachnospiraceae_UCG-003; s__uncultured_bacterium
Asv00439	trifluoroacetic acid	0.000110999	3.95298	quantitive	d__Bacteria; p__Spirochaetota; c__Spirochaetia; o__Spirochaetales; f__Spirochaetaceae; g__Treponema
Asv00439	Galactonic acid	4.36678e-05	-4.19048	quantitive	d__Bacteria; p__Spirochaetota; c__Spirochaetia; o__Spirochaetales; f__Spirochaetaceae; g__Treponema
Asv01062	Galactonic acid	2.55248e-05	4.27717	binary	d__Bacteria; p__Cyanobacteria; c__Vampirivibrionia; o__Gastranaerophilales; f__Gastranaerophilales; g__Gastranaerophilales; s__uncultured_bacterium
Asv00003	Hippuric acid	7.83519e-05	4.00507	binary	d__Bacteria; p__Firmicutes; c__Clostridia; o__Clostridia_vadinBB60_group; f__Clostridia_vadinBB60_group; g__Clostridia_vadinBB60_group; s__uncultured_bacterium
Asv00004	Hippuric acid	0.00605489	-2.74479	Meta	d__Bacteria; p__Proteobacteria; c__Gammaproteobacteria; o__Enterobacterales; f__Enterobacteriaceae; g__Escherichia-Shigella
Asv00006	Hippuric acid	1.33789e-06	4.93569	quantitive	d__Bacteria; p__Firmicutes; c__Bacilli; o__Lactobacillales; f__Lactobacillaceae; g__Lactobacillus
Asv00007	Hippuric acid	1.0792e-05	4.40067	Meta	d__Bacteria; p__Firmicutes; c__Clostridia; o__Lachnospirales; f__Lachnospiraceae; g__Lachnospiraceae_XPB1014_group; s__uncultured_bacterium
Asv00009	Hippuric acid	0.000141464	3.85612	quantitive	d__Bacteria; p__Spirochaetota; c__Spirochaetia; o__Spirochaetales; f__Spirochaetaceae; g__Sphaerochaeta; s__uncultured_bacterium
Asv00010	Hippuric acid	0.00412809	2.89087	quantitive	d__Bacteria; p__Bacteroidota; c__Bacteroidia; o__Bacteroidales; f__Bacteroidales_RF16_group; g__Bacteroidales_RF16_group; s__uncultured_bacterium
Asv00011	Hippuric acid	7.79091e-06	4.5508	binary	d__Bacteria; p__Firmicutes; c__Clostridia; o__Clostridia_vadinBB60_group; f__Clostridia_vadinBB60_group; g__Clostridia_vadinBB60_group
Asv00012	Hippuric acid	0.00361326	2.93338	binary	d__Bacteria; p__Firmicutes; c__Clostridia; o__Lachnospirales; f__Lachnospiraceae; g__Lachnospiraceae_AC2044_group; s__uncultured_bacterium
Asv00014	Hippuric acid	6.92493e-05	4.0388	quantitive	d__Bacteria; p__Spirochaetota; c__Spirochaetia; o__Spirochaetales; f__Spirochaetaceae; g__Sphaerochaeta; s__uncultured_prokaryote
Asv00017	Hippuric acid	9.34401e-07	4.90497	Meta	d__Bacteria; p__Bacteroidota; c__Bacteroidia; o__Bacteroidales; f__p-251-o5; g__p-251-o5; s__uncultured_bacterium
Asv00018	Hippuric acid	0.000238669	3.67412	Meta	d__Bacteria; p__Bacteroidota; c__Bacteroidia; o__Bacteroidales; f__Prevotellaceae; g__Prevotella
Asv00020	Hippuric acid	4.40028e-05	4.08539	Meta	d__Bacteria; p__Bacteroidota; c__Bacteroidia; o__Bacteroidales; f__Prevotellaceae
Asv00021	Hippuric acid	3.03726e-06	4.75906	binary	d__Bacteria; p__Bacteroidota; c__Bacteroidia; o__Bacteroidales; f__Bacteroidales_RF16_group; g__Bacteroidales_RF16_group; s__uncultured_bacterium
Asv00025	Hippuric acid	0.00418679	2.886	binary	d__Bacteria; p__Bacteroidota; c__Bacteroidia; o__Bacteroidales; f__Prevotellaceae; g__Prevotellaceae_NK3B31_group; s__uncultured_bacterium
Asv00027	Hippuric acid	1.73221e-05	4.29688	Meta	d__Bacteria; p__Firmicutes; c__Negativicutes; o__Veillonellales-Selenomonadales; f__Selenomonadaceae; g__Anaerovibrio; s__uncultured_rumen
Asv00028	Hippuric acid	0.00123929	3.26146	quantitive	d__Bacteria; p__Bacteroidota; c__Bacteroidia; o__Bacteroidales; f__Rikenellaceae; g__Rikenellaceae_RC9_gut_group; s__uncultured_bacterium
Asv00029	Hippuric acid	0.00270326	3.02496	binary	d__Bacteria; p__Bacteroidota; c__Bacteroidia; o__Bacteroidales; f__Prevotellaceae; g__Prevotella
Asv00030	Hippuric acid	0.00148277	3.17803	Meta	d__Bacteria; p__Bacteroidota; c__Bacteroidia; o__Bacteroidales; f__Prevotellaceae; g__Prevotella
Asv00034	Hippuric acid	1.70849e-05	-4.37126	quantitive	d__Bacteria; p__Firmicutes; c__Clostridia; o__Peptostreptococcales-Tissierellales; f__Peptostreptococcaceae; g__Terrisporobacter; s__uncultured_bacterium
Asv00035	Hippuric acid	7.20975e-05	3.96926	Meta	d__Bacteria; p__Verrucomicrobiota; c__Kiritimatiellae; o__WCHB1-41; f__WCHB1-41; g__WCHB1-41
Asv00037	Hippuric acid	2.89278e-05	4.2475	binary	d__Bacteria; p__Bacteroidota; c__Bacteroidia; o__Bacteroidales; f__Bacteroidaceae; g__Bacteroides
Asv00038	Hippuric acid	0.00456865	2.85764	binary	d__Bacteria; p__Spirochaetota; c__Spirochaetia; o__Spirochaetales; f__Spirochaetaceae; g__Sphaerochaeta; s__uncultured_bacterium
Asv00039	Hippuric acid	6.1334e-05	-4.06713	quantitive	d__Bacteria; p__Bacteroidota; c__Bacteroidia; o__Bacteroidales; f__Prevotellaceae; g__Alloprevotella
Asv00041	Hippuric acid	3.0056e-06	-4.76422	quantitive	d__Bacteria; p__Bacteroidota; c__Bacteroidia; o__Bacteroidales; f__Prevotellaceae; g__Prevotellaceae_UCG-003
Asv00042	Hippuric acid	0.000183005	3.789	binary	d__Bacteria; p__Verrucomicrobiota; c__Kiritimatiellae; o__WCHB1-41; f__WCHB1-41; g__WCHB1-41; s__uncultured_bacterium
Asv00043	Hippuric acid	1.79998e-07	5.21889	Meta	d__Bacteria; p__Bacteroidota; c__Bacteroidia; o__Bacteroidales; f__Bacteroidales_RF16_group; g__Bacteroidales_RF16_group
Asv00044	Hippuric acid	7.18428e-05	3.9701	Meta	d__Bacteria; p__Firmicutes; c__Clostridia; o__Lachnospirales; f__Lachnospiraceae
Asv00045	Hippuric acid	1.46914e-06	4.81539	Meta	d__Bacteria; p__Bacteroidota; c__Bacteroidia; o__Bacteroidales; f__Rikenellaceae; g__Rikenellaceae_RC9_gut_group; s__uncultured_beta
Asv00046	Hippuric acid	0.000132303	3.82213	Meta	d__Bacteria; p__Bacteroidota; c__Bacteroidia; o__Bacteroidales; f__p-251-o5; g__p-251-o5; s__uncultured_bacterium
Asv00048	Hippuric acid	0.00418996	2.86349	Meta	d__Bacteria; p__Firmicutes; c__Clostridia; o__Clostridia_vadinBB60_group; f__Clostridia_vadinBB60_group; g__Clostridia_vadinBB60_group; s__uncultured_bacterium
Asv00049	Hippuric acid	1.11543e-06	4.8701	Meta	d__Bacteria; p__Bacteroidota; c__Bacteroidia; o__Bacteroidales; f__Prevotellaceae; g__Prevotellaceae_UCG-004
Asv00051	Hippuric acid	0.00835182	2.65522	binary	d__Bacteria; p__Bacteroidota; c__Bacteroidia; o__Bacteroidales; f__p-251-o5; g__p-251-o5; s__uncultured_bacterium
Asv00054	Hippuric acid	0.000184893	3.85294	quantitive	d__Bacteria; p__Bacteroidota; c__Bacteroidia; o__Bacteroidales; f__p-251-o5; g__p-251-o5; s__uncultured_bacterium
Asv00055	Hippuric acid	0.000154629	3.83286	quantitive	d__Bacteria; p__Firmicutes; c__Bacilli; o__Erysipelotrichales; f__Erysipelotrichaceae; g__Turicibacter
Asv00056	Hippuric acid	0.00143633	3.21734	binary	d__Bacteria; p__Bacteroidota; c__Bacteroidia; o__Bacteroidales; f__Prevotellaceae; g__Prevotella
Asv00057	Hippuric acid	1.17532e-07	5.29729	Meta	d__Bacteria; p__Spirochaetota; c__Spirochaetia; o__Spirochaetales; f__Spirochaetaceae; g__Treponema; s__uncultured_bacterium
Asv00059	Hippuric acid	2.34706e-05	4.22903	Meta	d__Bacteria; p__Firmicutes; c__Clostridia; o__Lachnospirales; f__Lachnospiraceae
Asv00062	Hippuric acid	0.00158004	-3.19152	quantitive	d__Bacteria; p__Bacteroidota; c__Bacteroidia; o__Bacteroidales; f__Bacteroidaceae; g__Bacteroides
Asv00064	Hippuric acid	0.000139838	3.80845	Meta	d__Bacteria; p__Firmicutes; c__Clostridia; o__Lachnospirales; f__Lachnospiraceae
Asv00065	Hippuric acid	1.69355e-05	4.30188	Meta	d__Bacteria; p__Firmicutes; c__Clostridia; o__Lachnospirales; f__Lachnospiraceae
Asv00066	Hippuric acid	5.15593e-06	4.55834	Meta	d__Bacteria; p__Spirochaetota; c__Spirochaetia; o__Spirochaetales; f__Spirochaetaceae; g__Treponema; s__uncultured_bacterium
Asv00070	Hippuric acid	3.51646e-05	4.13715	Meta	d__Bacteria; p__Firmicutes; c__Clostridia; o__Lachnospirales; f__Lachnospiraceae
Asv00071	Hippuric acid	0.00563669	2.80454	quantitive	d__Bacteria; p__Bacteroidota; c__Bacteroidia; o__Bacteroidales; f__Bacteroidales_RF16_group; g__Bacteroidales_RF16_group; s__uncultured_bacterium
Asv00076	Hippuric acid	0.00516561	2.82211	quantitive	d__Bacteria; p__Bacteroidota; c__Bacteroidia; o__Bacteroidales; f__Bacteroidales_RF16_group; g__Bacteroidales_RF16_group; s__uncultured_bacterium
Asv00080	Hippuric acid	0.00464645	-2.85213	quantitive	d__Bacteria; p__Firmicutes; c__Bacilli; o__Erysipelotrichales; f__Erysipelotrichaceae; g__uncultured; s__uncultured_bacterium
Asv00084	Hippuric acid	0.00158022	3.18889	binary	d__Bacteria; p__Bacteroidota; c__Bacteroidia; o__Bacteroidales; f__Rikenellaceae; g__Alistipes; s__uncultured_bacterium
Asv00085	Hippuric acid	1.8947e-06	4.86073	binary	d__Bacteria; p__Firmicutes; c__Clostridia
Asv00087	Hippuric acid	0.00180425	-3.14914	quantitive	d__Bacteria; p__Firmicutes; c__Clostridia; o__Peptostreptococcales-Tissierellales; f__Anaerovoracaceae; g__Family_XIII_AD3011_group; s__uncultured_organism
Asv00089	Hippuric acid	0.000357033	3.56996	Meta	d__Bacteria; p__Bacteroidota; c__Bacteroidia; o__Bacteroidales; f__Prevotellaceae; g__Prevotellaceae_NK3B31_group
Asv00090	Hippuric acid	2.05206e-06	-4.84366	quantitive	d__Bacteria; p__Firmicutes; c__Clostridia; o__Peptostreptococcales-Tissierellales; f__Peptostreptococcaceae; g__Romboutsia
Asv00091	Hippuric acid	0.000557841	3.45133	Meta	d__Bacteria; p__Bacteroidota; c__Bacteroidia; o__Bacteroidales; f__Prevotellaceae; g__Prevotella
Asv00093	Hippuric acid	0.009901	2.57927	Meta	d__Bacteria; p__Proteobacteria; c__Gammaproteobacteria; o__Burkholderiales; f__T34; g__T34; s__uncultured_bacterium
Asv00097	Hippuric acid	0.00455141	2.83718	Meta	d__Bacteria; p__Bacteroidota; c__Bacteroidia; o__Bacteroidales; f__Prevotellaceae; g__Prevotella; s__uncultured_bacterium
Asv00102	Hippuric acid	3.39235e-09	6.09436	binary	d__Bacteria; p__Firmicutes; c__Clostridia; o__Oscillospirales; f__Ruminococcaceae; g__[Eubacterium]_siraeum_group; s__uncultured_bacterium
Asv00104	Hippuric acid	1.20342e-05	4.37697	Meta	d__Bacteria; p__Firmicutes; c__Clostridia; o__Lachnospirales; f__Lachnospiraceae
Asv00105	Hippuric acid	7.18201e-06	4.56909	binary	d__Bacteria; p__Firmicutes; c__Negativicutes; o__Veillonellales-Selenomonadales; f__Selenomonadaceae; g__Anaerovibrio
Asv00106	Hippuric acid	0.000112168	3.91485	binary	d__Bacteria; p__Bacteroidota; c__Bacteroidia; o__Bacteroidales; f__Bacteroidaceae; g__Bacteroides
Asv00107	Hippuric acid	1.21235e-05	4.37536	Meta	d__Bacteria; p__Firmicutes; c__Negativicutes; o__Veillonellales-Selenomonadales; f__Selenomonadaceae; g__Quinella; s__uncultured_bacterium
Asv00109	Hippuric acid	2.47092e-06	-4.71051	Meta	d__Bacteria; p__Bacteroidota; c__Bacteroidia; o__Bacteroidales; f__Prevotellaceae; g__Alloprevotella
Asv00110	Hippuric acid	4.80956e-07	5.03376	Meta	d__Bacteria; p__Firmicutes; c__Clostridia; o__Clostridiales; f__Clostridiaceae; g__Clostridium_sensu_stricto_1
Asv00111	Hippuric acid	2.78836e-07	5.13722	Meta	d__Bacteria; p__Firmicutes; c__Clostridia; o__Lachnospirales; f__Lachnospiraceae
Asv00113	Hippuric acid	9.89529e-06	4.41945	Meta	d__Bacteria; p__Firmicutes; c__Bacilli; o__Erysipelotrichales; f__Erysipelatoclostridiaceae; g__UCG-004; s__uncultured_bacterium
Asv00120	Hippuric acid	0.00828941	2.65781	binary	d__Bacteria; p__Firmicutes; c__Clostridia; o__Oscillospirales; f__Ruminococcaceae; g__Ruminococcaceae; s__uncultured_bacterium
Asv00121	Hippuric acid	3.77081e-07	5.08018	Meta	d__Bacteria; p__Spirochaetota; c__Spirochaetia; o__Spirochaetales; f__Spirochaetaceae; g__Treponema
Asv00123	Hippuric acid	0.00231465	3.04657	Meta	d__Bacteria; p__Verrucomicrobiota; c__Kiritimatiellae; o__WCHB1-41; f__WCHB1-41; g__WCHB1-41; s__uncultured_bacterium
Asv00125	Hippuric acid	0.000690374	3.39337	Meta	d__Bacteria; p__Firmicutes; c__Negativicutes; o__Veillonellales-Selenomonadales; f__Selenomonadaceae; g__Anaerovibrio
Asv00126	Hippuric acid	2.50335e-05	4.28177	binary	d__Bacteria; p__Verrucomicrobiota; c__Kiritimatiellae; o__WCHB1-41; f__WCHB1-41; g__WCHB1-41; s__uncultured_bacterium
Asv00127	Hippuric acid	9.63906e-05	3.8995	Meta	d__Bacteria; p__Bacteroidota; c__Bacteroidia; o__Bacteroidales; f__Rikenellaceae; g__Rikenellaceae_RC9_gut_group; s__uncultured_Bacteroidales
Asv00131	Hippuric acid	0.00344504	2.94858	binary	d__Bacteria; p__Bacteroidota; c__Bacteroidia; o__Bacteroidales; f__Prevotellaceae
Asv00133	Hippuric acid	4.35201e-05	4.08795	Meta	d__Bacteria; p__Firmicutes; c__Clostridia; o__Oscillospirales; f__UCG-010; g__UCG-010
Asv00135	Hippuric acid	0.000921187	3.34716	binary	d__Bacteria; p__Firmicutes; c__Clostridia; o__Oscillospirales; f__Oscillospiraceae; g__Colidextribacter
Asv00136	Hippuric acid	0.000355671	3.57096	Meta	d__Bacteria; p__Firmicutes; c__Clostridia; o__Oscillospirales; f__Oscillospiraceae; g__UCG-005
Asv00137	Hippuric acid	0.00171117	3.16501	binary	d__Bacteria; p__Bacteroidota; c__Bacteroidia; o__Bacteroidales; f__Bacteroidaceae; g__Bacteroides
Asv00140	Hippuric acid	0.00535498	2.80582	quantitive	d__Bacteria; p__Firmicutes; c__Clostridia; o__Lachnospirales; f__Lachnospiraceae; g__Frisingicoccus; s__uncultured_bacterium
Asv00141	Hippuric acid	0.0015273	-3.20122	quantitive	d__Bacteria; p__Bacteroidota; c__Bacteroidia; o__Bacteroidales; f__Muribaculaceae; g__Muribaculaceae; s__uncultured_bacterium
Asv00142	Hippuric acid	0.000146297	3.79727	Meta	d__Bacteria; p__Firmicutes; c__Clostridia; o__Lachnospirales; f__Lachnospiraceae
Asv00146	Hippuric acid	4.86686e-05	4.12235	binary	d__Bacteria; p__Bacteroidota; c__Bacteroidia; o__Bacteroidales; f__Prevotellaceae
Asv00159	Hippuric acid	5.09923e-07	5.02254	Meta	d__Bacteria; p__Firmicutes; c__Clostridia; o__Lachnospirales; f__Lachnospiraceae; g__Lachnospira; s__uncultured_bacterium
Asv00162	Hippuric acid	2.7594e-09	5.94531	Meta	d__Bacteria; p__Firmicutes; c__Clostridia; o__Lachnospirales; f__Lachnospiraceae
Asv00163	Hippuric acid	7.12577e-05	3.97205	Meta	d__Bacteria; p__Firmicutes; c__Bacilli; o__Lactobacillales; f__Lactobacillaceae; g__Lactobacillus
Asv00164	Hippuric acid	5.09709e-06	-4.56075	Meta	d__Bacteria; p__Bacteroidota; c__Bacteroidia; o__Bacteroidales; f__Rikenellaceae
Asv00167	Hippuric acid	3.40152e-05	4.20885	binary	d__Bacteria; p__Bacteroidota; c__Bacteroidia; o__Bacteroidales; f__Prevotellaceae; g__Prevotellaceae_UCG-003
Asv00169	Hippuric acid	0.0066196	2.7346	binary	d__Bacteria; p__Bacteroidota; c__Bacteroidia; o__Bacteroidales; f__Prevotellaceae; g__Alloprevotella
Asv00174	Hippuric acid	0.00498393	-2.80807	Meta	d__Bacteria; p__Bacteroidota; c__Bacteroidia; o__Bacteroidales; f__Prevotellaceae; g__Alloprevotella; s__uncultured_Bacteroidales
Asv00175	Hippuric acid	0.00327974	2.96419	binary	d__Bacteria; p__Bacteroidota; c__Bacteroidia; o__Bacteroidales; f__Prevotellaceae; g__Prevotella
Asv00177	Hippuric acid	0.00872379	-2.6405	quantitive	d__Bacteria; p__Proteobacteria; c__Gammaproteobacteria; o__Burkholderiales; f__Sutterellaceae; g__Sutterella; s__uncultured_bacterium
Asv00191	Hippuric acid	1.54993e-05	4.39385	binary	d__Bacteria; p__Bacteroidota; c__Bacteroidia; o__Bacteroidales; f__p-2534-18B5_gut_group; g__p-2534-18B5_gut_group; s__uncultured_bacterium
Asv00193	Hippuric acid	0.00313921	2.97805	binary	d__Bacteria; p__Verrucomicrobiota; c__Kiritimatiellae; o__WCHB1-41; f__WCHB1-41; g__WCHB1-41
Asv00194	Hippuric acid	0.0057553	-2.79563	quantitive	d__Bacteria; p__Bacteroidota; c__Bacteroidia; o__Bacteroidales; f__Prevotellaceae; g__Alloprevotella; s__uncultured_bacterium
Asv00195	Hippuric acid	8.89886e-05	3.91881	Meta	d__Bacteria; p__Firmicutes; c__Clostridia; o__Oscillospirales; f__Oscillospiraceae; g__UCG-005
Asv00198	Hippuric acid	0.0048505	2.8168	Meta	d__Bacteria; p__Firmicutes; c__Clostridia; o__Lachnospirales; f__Lachnospiraceae
Asv00206	Hippuric acid	1.51134e-06	4.80973	Meta	d__Bacteria; p__Cyanobacteria; c__Vampirivibrionia; o__Gastranaerophilales; f__Gastranaerophilales; g__Gastranaerophilales
Asv00222	Hippuric acid	0.00174798	3.1586	binary	d__Bacteria; p__Bacteroidota; c__Bacteroidia; o__Bacteroidales; f__Prevotellaceae; g__Prevotella
Asv00223	Hippuric acid	3.22789e-11	6.63578	Meta	d__Bacteria; p__Firmicutes; c__Clostridia; o__Lachnospirales; f__Lachnospiraceae; g__Lachnospiraceae_UCG-003; s__uncultured_bacterium
Asv00233	Hippuric acid	5.6937e-08	5.42816	Meta	d__Bacteria; p__Firmicutes; c__Bacilli; o__Erysipelotrichales; f__Erysipelatoclostridiaceae; g__UCG-004; s__uncultured_bacterium
Asv00234	Hippuric acid	9.11685e-08	5.3435	Meta	d__Bacteria; p__Spirochaetota; c__Spirochaetia; o__Spirochaetales; f__Spirochaetaceae; g__Treponema
Asv00236	Hippuric acid	2.47895e-07	5.28126	binary	d__Bacteria; p__Firmicutes; c__Bacilli; o__Acholeplasmatales; f__Acholeplasmataceae; g__Anaeroplasma; s__uncultured_bacterium
Asv00238	Hippuric acid	0.00485521	2.81649	Meta	d__Bacteria; p__Firmicutes; c__Clostridia; o__Lachnospirales; f__Lachnospiraceae
Asv00239	Hippuric acid	0.000118683	3.9005	binary	d__Bacteria; p__Firmicutes; c__Bacilli; o__Acholeplasmatales; f__Acholeplasmataceae; g__Anaeroplasma; s__uncultured_bacterium
Asv00244	Hippuric acid	0.00259888	-3.04548	quantitive	d__Bacteria; p__Bacteroidota; c__Bacteroidia; o__Bacteroidales; f__Prevotellaceae; g__Prevotella
Asv00257	Hippuric acid	0.000442408	3.5134	Meta	d__Bacteria; p__Actinobacteriota; c__Coriobacteriia; o__Coriobacteriales; f__uncultured; g__uncultured; s__uncultured_bacterium
Asv00260	Hippuric acid	0.00111662	3.29143	binary	d__Bacteria; p__Patescibacteria; c__Saccharimonadia; o__Saccharimonadales; f__Saccharimonadaceae; g__Candidatus_Saccharimonas; s__uncultured_bacterium
Asv00267	Hippuric acid	0.00133394	-3.20858	Meta	d__Bacteria; p__Bacteroidota; c__Bacteroidia; o__Bacteroidales; f__Tannerellaceae; g__Parabacteroides; s__uncultured_bacterium
Asv00271	Hippuric acid	1.10366e-05	4.47188	binary	d__Bacteria; p__Firmicutes; c__Clostridia; o__Lachnospirales; f__Lachnospiraceae
Asv00275	Hippuric acid	0.000114913	3.85673	Meta	d__Bacteria; p__Spirochaetota; c__Spirochaetia; o__Spirochaetales; f__Spirochaetaceae; g__Treponema
Asv00277	Hippuric acid	0.00056279	3.44894	Meta	d__Bacteria; p__Firmicutes; c__Clostridia; o__Lachnospirales; f__Lachnospiraceae; g__Acetitomaculum; s__uncultured_bacterium
Asv00281	Hippuric acid	5.77679e-11	6.79836	binary	d__Bacteria; p__Firmicutes; c__Clostridia; o__Lachnospirales; f__Lachnospiraceae
Asv00288	Hippuric acid	2.24213e-08	5.5922	Meta	d__Bacteria; p__Spirochaetota; c__Spirochaetia; o__Spirochaetales; f__Spirochaetaceae; g__Treponema
Asv00289	Hippuric acid	7.99618e-05	3.99999	binary	d__Bacteria; p__Firmicutes; c__Clostridia; o__Oscillospirales; f__Oscillospiraceae; g__UCG-005; s__uncultured_bacterium
Asv00293	Hippuric acid	4.7085e-06	4.66305	binary	d__Bacteria; p__Firmicutes; c__Clostridia; o__Oscillospirales; f__UCG-010; g__UCG-010; s__uncultured_bacterium
Asv00300	Hippuric acid	0.000379865	3.59474	binary	d__Bacteria; p__Verrucomicrobiota; c__Kiritimatiellae; o__WCHB1-41; f__WCHB1-41; g__WCHB1-41; s__uncultured_bacterium
Asv00303	Hippuric acid	0.00227709	3.0781	binary	d__Bacteria; p__Firmicutes; c__Clostridia; o__Clostridia_vadinBB60_group; f__Clostridia_vadinBB60_group; g__Clostridia_vadinBB60_group; s__uncultured_bacterium
Asv00304	Hippuric acid	0.00142004	-3.22376	quantitive	d__Bacteria; p__Bacteroidota; c__Bacteroidia; o__Bacteroidales; f__Rikenellaceae; g__Rikenellaceae_RC9_gut_group; s__uncultured_bacterium
Asv00312	Hippuric acid	0.000108407	3.92349	binary	d__Bacteria; p__Firmicutes; c__Clostridia; o__Clostridia_vadinBB60_group; f__Clostridia_vadinBB60_group; g__Clostridia_vadinBB60_group
Asv00316	Hippuric acid	0.000177566	3.74897	Meta	d__Bacteria; p__Spirochaetota; c__Spirochaetia; o__Spirochaetales; f__Spirochaetaceae; g__Treponema; s__uncultured_bacterium
Asv00321	Hippuric acid	3.74315e-08	5.50256	Meta	d__Bacteria; p__Firmicutes; c__Clostridia; o__Lachnospirales; f__Lachnospiraceae
Asv00327	Hippuric acid	0.000430631	3.52056	Meta	d__Bacteria; p__Cyanobacteria; c__Vampirivibrionia; o__Gastranaerophilales; f__Gastranaerophilales; g__Gastranaerophilales; s__uncultured_rumen
Asv00329	Hippuric acid	1.62004e-07	5.36598	binary	d__Bacteria; p__Spirochaetota; c__Spirochaetia; o__Spirochaetales; f__Spirochaetaceae; g__Treponema; s__uncultured_bacterium
Asv00330	Hippuric acid	0.00170903	3.13663	Meta	d__Bacteria; p__Firmicutes; c__Clostridia; o__Lachnospirales; f__Lachnospiraceae
Asv00333	Hippuric acid	7.08022e-05	3.97357	Meta	d__Bacteria; p__Firmicutes; c__Clostridia; o__Oscillospirales; f__UCG-010; g__UCG-010
Asv00347	Hippuric acid	0.000951931	3.3377	binary	d__Bacteria; p__Firmicutes; c__Clostridia; o__Lachnospirales; f__Lachnospiraceae; g__Oribacterium; s__uncultured_bacterium
Asv00353	Hippuric acid	0.00263093	-3.00786	Meta	d__Bacteria; p__Firmicutes; c__Clostridia; o__Lachnospirales; f__Lachnospiraceae
Asv00361	Hippuric acid	0.00881729	2.61906	Meta	d__Bacteria; p__Firmicutes; c__Bacilli; o__Lactobacillales; f__Lactobacillaceae; g__Lactobacillus
Asv00375	Hippuric acid	0.000342357	3.58094	Meta	d__Bacteria; p__Spirochaetota; c__Spirochaetia; o__Spirochaetales; f__Spirochaetaceae; g__Treponema; s__Treponema_porcinum
Asv00380	Hippuric acid	0.00106055	3.27395	Meta	d__Bacteria; p__Proteobacteria; c__Alphaproteobacteria; o__Rickettsiales; f__Mitochondria; g__Mitochondria; s__uncultured_Alphaproteobacteria
Asv00381	Hippuric acid	0.00014861	3.84293	binary	d__Bacteria; p__Bacteroidota; c__Bacteroidia; o__Bacteroidales; f__Paludibacteraceae; g__uncultured; s__uncultured_bacterium
Asv00393	Hippuric acid	0.00235974	3.06712	binary	d__Bacteria; p__Bacteroidota; c__Bacteroidia; o__Bacteroidales; f__Bacteroidaceae; g__Bacteroides
Asv00398	Hippuric acid	0.000570436	3.48286	binary	d__Bacteria; p__Firmicutes; c__Clostridia; o__Lachnospirales; f__Lachnospiraceae
Asv00400	Hippuric acid	4.00496e-06	4.61112	Meta	d__Bacteria; p__Bacteroidota; c__Bacteroidia; o__Bacteroidales; f__Prevotellaceae
Asv00403	Hippuric acid	0.000478877	3.4923	Meta	d__Bacteria; p__Bacteroidota; c__Bacteroidia; o__Bacteroidales; f__Prevotellaceae; g__Prevotellaceae_UCG-001; s__uncultured_rumen
Asv00424	Hippuric acid	0.00964354	2.58836	Meta	d__Bacteria; p__Verrucomicrobiota; c__Kiritimatiellae; o__WCHB1-41; f__WCHB1-41; g__WCHB1-41; s__uncultured_bacterium
Asv00439	Hippuric acid	8.1378e-06	4.46153	Meta	d__Bacteria; p__Spirochaetota; c__Spirochaetia; o__Spirochaetales; f__Spirochaetaceae; g__Treponema
Asv00451	Hippuric acid	0.00376489	2.92022	binary	d__Bacteria; p__Firmicutes; c__Clostridia; o__Lachnospirales; f__Lachnospiraceae
Asv00455	Hippuric acid	3.55464e-05	4.13467	Meta	d__Bacteria; p__Firmicutes; c__Clostridia; o__Clostridiales; f__Clostridiaceae; g__Clostridium_sensu_stricto_1; s__Clostridium_butyricum
Asv00469	Hippuric acid	2.34649e-07	5.29226	binary	d__Bacteria; p__Firmicutes; c__Clostridia; o__Oscillospirales; f__UCG-010; g__UCG-010; s__uncultured_bacterium
Asv00485	Hippuric acid	4.72686e-07	5.1507	binary	d__Bacteria; p__Firmicutes; c__Clostridia; o__Lachnospirales; f__Lachnospiraceae
Asv00490	Hippuric acid	1.03703e-06	4.98822	binary	d__Bacteria; p__Spirochaetota; c__Spirochaetia; o__Spirochaetales; f__Spirochaetaceae; g__Treponema
Asv00497	Hippuric acid	0.000342359	-3.58094	Meta	d__Bacteria; p__Firmicutes; c__Clostridia; o__Peptococcales; f__Peptococcaceae; g__Peptococcus; s__uncultured_bacterium
Asv00499	Hippuric acid	8.02022e-07	5.04181	binary	d__Bacteria; p__Firmicutes; c__Clostridia; o__Clostridia_vadinBB60_group; f__Clostridia_vadinBB60_group; g__Clostridia_vadinBB60_group; s__gut_metagenome
Asv00505	Hippuric acid	0.00111674	-3.25933	Meta	d__Bacteria; p__Firmicutes; c__Clostridia; o__Peptococcales; f__Peptococcaceae; g__uncultured; s__unidentified
Asv00513	Hippuric acid	0.000812923	-3.34836	Meta	d__Bacteria; p__Bacteroidota; c__Bacteroidia; o__Bacteroidales; f__Prevotellaceae; g__Alloprevotella
Asv00522	Hippuric acid	0.000205702	3.75844	binary	d__Bacteria; p__Bacteroidota; c__Bacteroidia; o__Bacteroidales; f__Bacteroidaceae; g__Bacteroides
Asv00523	Hippuric acid	0.00659021	2.7361	binary	d__Bacteria; p__Firmicutes; c__Clostridia; o__Oscillospirales; f__Oscillospiraceae; g__UCG-005
Asv00542	Hippuric acid	5.33902e-06	4.55101	Meta	d__Bacteria; p__Bacteroidota; c__Bacteroidia; o__Bacteroidales; f__Rikenellaceae; g__Rikenellaceae_RC9_gut_group; s__uncultured_beta
Asv00549	Hippuric acid	0.0038244	2.91518	binary	d__Bacteria; p__Cyanobacteria; c__Vampirivibrionia; o__Gastranaerophilales; f__Gastranaerophilales; g__Gastranaerophilales; s__Clostridium_sp.
Asv00585	Hippuric acid	0.000803992	-3.35142	Meta	d__Bacteria; p__Verrucomicrobiota; c__Lentisphaeria; o__Oligosphaerales; f__Oligosphaeraceae; g__horsej-a03; s__uncultured_bacterium
Asv00609	Hippuric acid	3.6804e-06	-4.62866	Meta	d__Bacteria; p__Firmicutes; c__Clostridia; o__Clostridiales; f__Clostridiaceae; g__Clostridium_sensu_stricto_1
Asv00623	Hippuric acid	3.30066e-07	-5.10542	Meta	d__Bacteria; p__Fusobacteriota; c__Fusobacteriia; o__Fusobacteriales; f__Fusobacteriaceae; g__Fusobacterium; s__Fusobacterium_mortiferum
Asv00636	Hippuric acid	0.0100646	-2.59925	quantitive	d__Bacteria; p__Bacteroidota; c__Bacteroidia; o__Bacteroidales; f__Paludibacteraceae; g__uncultured; s__uncultured_bacterium
Asv00654	Hippuric acid	0.000608037	3.46503	binary	d__Bacteria; p__Cyanobacteria; c__Vampirivibrionia; o__Gastranaerophilales; f__Gastranaerophilales; g__Gastranaerophilales; s__uncultured_bacterium
Asv00669	Hippuric acid	0.00334603	-2.96246	quantitive	d__Bacteria; p__Bacteroidota; c__Bacteroidia; o__Bacteroidales; f__Bacteroidaceae; g__Bacteroides
Asv00678	Hippuric acid	2.42599e-07	5.16333	Meta	d__Bacteria; p__Spirochaetota; c__Spirochaetia; o__Spirochaetales; f__Spirochaetaceae; g__Treponema; s__unidentified_rumen
Asv00716	Hippuric acid	0.0006958	-3.45278	quantitive	d__Bacteria; p__Bacteroidota; c__Bacteroidia; o__Bacteroidales; f__Prevotellaceae; g__Alloprevotella; s__uncultured_bacterium
Asv00766	Hippuric acid	0.0009184	3.34803	binary	d__Bacteria; p__Firmicutes; c__Clostridia; o__Oscillospirales; f__UCG-010; g__UCG-010; s__uncultured_bacterium
Asv00775	Hippuric acid	4.09191e-05	4.1644	binary	d__Bacteria; p__Bacteroidota; c__Bacteroidia; o__Bacteroidales; f__Rikenellaceae; g__Rikenellaceae_RC9_gut_group; s__uncultured_bacterium
Asv00787	Hippuric acid	0.00195713	3.1244	binary	d__Bacteria; p__Firmicutes; c__Clostridia; o__Oscillospirales; f__Ruminococcaceae; g__Paludicola; s__uncultured_bacterium
Asv00858	Hippuric acid	0.00244884	3.05567	binary	d__Bacteria; p__Bacteroidota; c__Bacteroidia; o__Bacteroidales; f__Rikenellaceae; g__Rikenellaceae_RC9_gut_group; s__uncultured_Bacteroidales
Asv00872	Hippuric acid	0.00201854	3.08749	Meta	d__Bacteria; p__Bacteroidota; c__Bacteroidia; o__Bacteroidales; f__Muribaculaceae; g__Muribaculaceae; s__uncultured_bacterium
Asv00978	Hippuric acid	0.00227162	3.05221	Meta	d__Bacteria; p__Fibrobacterota; c__Fibrobacteria; o__Fibrobacterales; f__Fibrobacteraceae; g__Fibrobacter; s__Fibrobacter_intestinalis
Asv00997	Hippuric acid	0.000375016	3.55707	Meta	d__Bacteria; p__Spirochaetota; c__Spirochaetia; o__Spirochaetales; f__Spirochaetaceae; g__Treponema; s__Treponema_saccharophilum
Asv01029	Hippuric acid	0.0034596	2.92364	Meta	d__Bacteria; p__Firmicutes; c__Clostridia; o__Oscillospirales; f__Oscillospiraceae; g__Oscillospira; s__uncultured_bacterium
Asv01045	Hippuric acid	5.3752e-05	4.03868	Meta	d__Bacteria; p__Spirochaetota; c__Spirochaetia; o__Spirochaetales; f__Spirochaetaceae; g__Treponema
Asv01047	Hippuric acid	0.000509743	3.5141	binary	d__Bacteria; p__Bacteroidota; c__Bacteroidia; o__Bacteroidales; f__Rikenellaceae; g__Rikenellaceae_RC9_gut_group; s__uncultured_bacterium
Asv01052	Hippuric acid	0.00270236	3.02507	binary	d__Bacteria; p__Cyanobacteria; c__Vampirivibrionia; o__Gastranaerophilales; f__Gastranaerophilales; g__Gastranaerophilales; s__Candidatus_Gastranaerophilales
Asv01055	Hippuric acid	0.000177179	-3.80305	quantitive	d__Bacteria; p__Bacteroidota; c__Bacteroidia; o__Bacteroidales; f__Prevotellaceae; g__Alloprevotella
Asv01065	Hippuric acid	1.55299e-05	4.32103	Meta	d__Bacteria; p__Firmicutes; c__Bacilli; o__Acholeplasmatales; f__Acholeplasmataceae; g__Anaeroplasma; s__uncultured_rumen
Asv01073	Hippuric acid	0.00196748	3.12279	binary	d__Bacteria; p__Firmicutes; c__Clostridia; o__Oscillospirales; f__Ruminococcaceae; g__UCG-001; s__uncultured_bacterium
Asv01107	Hippuric acid	4.7018e-06	4.66336	binary	d__Bacteria; p__Firmicutes; c__Clostridia; o__Clostridia_vadinBB60_group; f__Clostridia_vadinBB60_group; g__Clostridia_vadinBB60_group
Asv01152	Hippuric acid	0.00101902	3.31802	binary	d__Bacteria; p__Bacteroidota; c__Bacteroidia; o__Bacteroidales; f__Rikenellaceae; g__Rikenellaceae_RC9_gut_group; s__uncultured_bacterium
Asv01184	Hippuric acid	0.00528137	2.81318	quantitive	d__Bacteria; p__Firmicutes; c__Clostridia; o__Lachnospirales; f__Lachnospiraceae
Asv01215	Hippuric acid	0.00367464	-2.90482	Meta	d__Bacteria; p__Firmicutes; c__Bacilli; o__Erysipelotrichales; f__Erysipelotrichaceae; g__uncultured; s__uncultured_bacterium
Asv01232	Hippuric acid	0.00105612	3.27513	Meta	d__Bacteria; p__Bacteroidota; c__Bacteroidia; o__Bacteroidales; f__Rikenellaceae; g__Rikenellaceae_RC9_gut_group; s__uncultured_bacterium
Asv01278	Hippuric acid	0.0086883	2.62408	Meta	d__Bacteria; p__Firmicutes; c__Clostridia; o__Oscillospirales; f__Oscillospiraceae; g__NK4A214_group
Asv01291	Hippuric acid	0.0023165	-3.11709	quantitive	d__Bacteria; p__Campilobacterota; c__Campylobacteria; o__Campylobacterales; f__Helicobacteraceae; g__Helicobacter; s__Helicobacter_rodentium
Asv01347	Hippuric acid	3.46974e-05	4.14022	Meta	d__Bacteria; p__Spirochaetota; c__Spirochaetia; o__Spirochaetales; f__Spirochaetaceae; g__Treponema; s__uncultured_bacterium
Asv01396	Hippuric acid	0.000428818	3.52168	Meta	d__Bacteria; p__Spirochaetota; c__Spirochaetia; o__Spirochaetales; f__Spirochaetaceae; g__Treponema; s__uncultured_bacterium
Asv01476	Hippuric acid	0.00282789	-2.98585	Meta	d__Bacteria; p__Bacteroidota; c__Bacteroidia; o__Bacteroidales; f__Bacteroidaceae; g__Bacteroides
Asv01586	Hippuric acid	0.000660212	-3.40559	Meta	d__Bacteria; p__Firmicutes; c__Clostridia; o__Lachnospirales; f__Lachnospiraceae; g__Epulopiscium; s__uncultured_organism
Asv01807	Hippuric acid	0.00163118	3.17939	binary	d__Bacteria; p__Firmicutes; c__Bacilli; o__Acholeplasmatales; f__Acholeplasmataceae; g__Anaeroplasma; s__uncultured_bacterium
Asv01815	Hippuric acid	0.000168407	-3.76223	Meta	d__Bacteria; p__Firmicutes; c__Clostridia; o__Lachnospirales; f__Lachnospiraceae
Asv01826	Hippuric acid	0.000644973	3.41196	Meta	d__Bacteria; p__Firmicutes; c__Clostridia; o__Oscillospirales; f__Ruminococcaceae; g__Ruminococcus
Asv01831	Hippuric acid	0.00101383	3.3195	binary	d__Bacteria; p__Bacteroidota; c__Bacteroidia; o__Bacteroidales; f__Rikenellaceae; g__Rikenellaceae_RC9_gut_group; s__wallaby_gut
Asv01892	Hippuric acid	0.00263865	-3.10051	quantitive	d__Bacteria; p__Bacteroidota; c__Bacteroidia; o__Bacteroidales; f__Rikenellaceae; g__Rikenellaceae_RC9_gut_group; s__uncultured_bacterium
Asv01951	Hippuric acid	0.000367577	3.56233	Meta	d__Bacteria; p__Spirochaetota; c__Spirochaetia; o__Spirochaetales; f__Spirochaetaceae; g__Treponema; s__uncultured_bacterium
Asv02222	Hippuric acid	0.000121485	-3.9525	quantitive	d__Bacteria; p__Bacteroidota; c__Bacteroidia; o__Bacteroidales; f__Bacteroidaceae; g__Bacteroides
Asv02245	Hippuric acid	0.00345672	2.9239	Meta	d__Bacteria; p__Bacteroidota; c__Bacteroidia; o__Bacteroidales; f__Rikenellaceae; g__Rikenellaceae_RC9_gut_group; s__uncultured_bacterium
Asv02446	Hippuric acid	0.00147404	-3.17975	Meta	d__Bacteria; p__Bacteroidota; c__Bacteroidia; o__Bacteroidales; f__Bacteroidaceae; g__Bacteroides
Asv02465	Hippuric acid	0.00250562	-3.09004	quantitive	d__Bacteria; p__Firmicutes; c__Clostridia; o__Oscillospirales; f__[Eubacterium]_coprostanoligenes_group; g__[Eubacterium]_coprostanoligenes_group
Asv02598	Hippuric acid	3.55754e-06	4.72461	binary	d__Bacteria; p__Firmicutes; c__Clostridia; o__Clostridia_vadinBB60_group; f__Clostridia_vadinBB60_group; g__Clostridia_vadinBB60_group; s__uncultured_bacterium
Asv02765	Hippuric acid	0.000930826	3.34416	binary	d__Bacteria; p__Spirochaetota; c__Spirochaetia; o__Spirochaetales; f__Spirochaetaceae; g__Sphaerochaeta; s__uncultured_bacterium
Asv03053	Hippuric acid	1.96882e-05	4.2684	Meta	d__Bacteria; p__Bacteroidota; c__Bacteroidia; o__Bacteroidales; f__Prevotellaceae; g__Prevotellaceae_UCG-001; s__uncultured_rumen
Asv03143	Hippuric acid	0.000188844	-3.79241	quantitive	d__Bacteria; p__Bacteroidota; c__Bacteroidia; o__Bacteroidales; f__Prevotellaceae; g__Alloprevotella; s__uncultured_bacterium
Asv03274	Hippuric acid	0.00119149	-3.29012	quantitive	d__Bacteria; p__Bacteroidota; c__Bacteroidia; o__Bacteroidales; f__Muribaculaceae; g__Muribaculaceae; s__uncultured_bacterium
Asv03275	Hippuric acid	0.00407424	2.87236	Meta	d__Bacteria; p__Firmicutes; c__Clostridia; o__Lachnospirales; f__Lachnospiraceae
Asv03277	Hippuric acid	0.0053825	2.80377	binary	d__Bacteria; p__Firmicutes; c__Bacilli; o__RF39; f__RF39; g__RF39
Asv03415	Hippuric acid	0.000385181	-3.55003	Meta	d__Bacteria; p__Fusobacteriota; c__Fusobacteriia; o__Fusobacteriales; f__Fusobacteriaceae; g__Fusobacterium; s__Fusobacterium_mortiferum
Asv03463	Hippuric acid	5.95068e-07	4.99281	Meta	d__Bacteria; p__Cyanobacteria; c__Vampirivibrionia; o__Gastranaerophilales; f__Gastranaerophilales; g__Gastranaerophilales
Asv03486	Hippuric acid	0.000187881	3.78214	binary	d__Bacteria; p__Firmicutes; c__Clostridia; o__Oscillospirales; f__Ruminococcaceae; g__Ruminococcus
Asv03498	Hippuric acid	0.00187996	3.13661	binary	d__Bacteria; p__Bacteroidota; c__Bacteroidia; o__Bacteroidales; f__Prevotellaceae; g__Prevotellaceae_NK3B31_group
Asv03980	Hippuric acid	3.91372e-05	4.11251	Meta	d__Bacteria; p__Firmicutes; c__Clostridia; o__Oscillospirales; f__UCG-010; g__UCG-010
Asv04465	Hippuric acid	0.0013959	-3.1955	Meta	d__Bacteria; p__Bacteroidota; c__Bacteroidia; o__Bacteroidales; f__Bacteroidaceae; g__Bacteroides; s__Bacteroides_coprophilus
Asv04637	Hippuric acid	0.000419803	-3.5675	binary	d__Bacteria; p__Firmicutes; c__Clostridia; o__Lachnospirales; f__Lachnospiraceae
Asv00003	Ornithine	0.000650962	3.40944	Meta	d__Bacteria; p__Firmicutes; c__Clostridia; o__Clostridia_vadinBB60_group; f__Clostridia_vadinBB60_group; g__Clostridia_vadinBB60_group; s__uncultured_bacterium
Asv00007	Ornithine	0.00088656	3.35936	quantitive	d__Bacteria; p__Firmicutes; c__Clostridia; o__Lachnospirales; f__Lachnospiraceae; g__Lachnospiraceae_XPB1014_group; s__uncultured_bacterium
Asv00008	Ornithine	0.000572373	-3.48191	quantitive	d__Bacteria; p__Firmicutes; c__Negativicutes; o__Acidaminococcales; f__Acidaminococcaceae; g__Phascolarctobacterium
Asv00011	Ornithine	0.00465173	2.83021	Meta	d__Bacteria; p__Firmicutes; c__Clostridia; o__Clostridia_vadinBB60_group; f__Clostridia_vadinBB60_group; g__Clostridia_vadinBB60_group
Asv00014	Ornithine	0.00205564	3.08207	Meta	d__Bacteria; p__Spirochaetota; c__Spirochaetia; o__Spirochaetales; f__Spirochaetaceae; g__Sphaerochaeta; s__uncultured_prokaryote
Asv00017	Ornithine	0.000497264	3.48223	Meta	d__Bacteria; p__Bacteroidota; c__Bacteroidia; o__Bacteroidales; f__p-251-o5; g__p-251-o5; s__uncultured_bacterium
Asv00020	Ornithine	0.000325853	3.59383	Meta	d__Bacteria; p__Bacteroidota; c__Bacteroidia; o__Bacteroidales; f__Prevotellaceae
Asv00021	Ornithine	0.000101286	3.88749	Meta	d__Bacteria; p__Bacteroidota; c__Bacteroidia; o__Bacteroidales; f__Bacteroidales_RF16_group; g__Bacteroidales_RF16_group; s__uncultured_bacterium
Asv00027	Ornithine	0.00060344	3.43006	Meta	d__Bacteria; p__Firmicutes; c__Negativicutes; o__Veillonellales-Selenomonadales; f__Selenomonadaceae; g__Anaerovibrio; s__uncultured_rumen
Asv00028	Ornithine	0.00150013	3.20493	quantitive	d__Bacteria; p__Bacteroidota; c__Bacteroidia; o__Bacteroidales; f__Rikenellaceae; g__Rikenellaceae_RC9_gut_group; s__uncultured_bacterium
Asv00031	Ornithine	0.00135115	3.23546	binary	d__Bacteria; p__Bacteroidota; c__Bacteroidia; o__Bacteroidales; f__Bacteroidaceae; g__Bacteroides
Asv00032	Ornithine	3.64126e-05	4.19251	binary	d__Bacteria; p__Firmicutes; c__Clostridia; o__Lachnospirales; f__Lachnospiraceae
Asv00037	Ornithine	0.000108185	3.92401	binary	d__Bacteria; p__Bacteroidota; c__Bacteroidia; o__Bacteroidales; f__Bacteroidaceae; g__Bacteroides
Asv00041	Ornithine	2.45198e-05	-4.28879	quantitive	d__Bacteria; p__Bacteroidota; c__Bacteroidia; o__Bacteroidales; f__Prevotellaceae; g__Prevotellaceae_UCG-003
Asv00044	Ornithine	0.00118394	3.28547	quantitive	d__Bacteria; p__Firmicutes; c__Clostridia; o__Lachnospirales; f__Lachnospiraceae
Asv00046	Ornithine	0.000245942	3.71136	binary	d__Bacteria; p__Bacteroidota; c__Bacteroidia; o__Bacteroidales; f__p-251-o5; g__p-251-o5; s__uncultured_bacterium
Asv00049	Ornithine	8.61248e-05	3.98144	binary	d__Bacteria; p__Bacteroidota; c__Bacteroidia; o__Bacteroidales; f__Prevotellaceae; g__Prevotellaceae_UCG-004
Asv00066	Ornithine	0.00339702	2.92932	Meta	d__Bacteria; p__Spirochaetota; c__Spirochaetia; o__Spirochaetales; f__Spirochaetaceae; g__Treponema; s__uncultured_bacterium
Asv00070	Ornithine	0.00448478	2.84188	Meta	d__Bacteria; p__Firmicutes; c__Clostridia; o__Lachnospirales; f__Lachnospiraceae
Asv00084	Ornithine	0.00223363	3.08402	binary	d__Bacteria; p__Bacteroidota; c__Bacteroidia; o__Bacteroidales; f__Rikenellaceae; g__Alistipes; s__uncultured_bacterium
Asv00085	Ornithine	0.000572791	3.48171	binary	d__Bacteria; p__Firmicutes; c__Clostridia
Asv00087	Ornithine	0.00508092	-2.82288	quantitive	d__Bacteria; p__Firmicutes; c__Clostridia; o__Peptostreptococcales-Tissierellales; f__Anaerovoracaceae; g__Family_XIII_AD3011_group; s__uncultured_organism
Asv00089	Ornithine	0.000729336	3.42214	quantitive	d__Bacteria; p__Bacteroidota; c__Bacteroidia; o__Bacteroidales; f__Prevotellaceae; g__Prevotellaceae_NK3B31_group
Asv00092	Ornithine	0.0049343	2.81129	Meta	d__Bacteria; p__Firmicutes; c__Clostridia; o__Oscillospirales; f__Oscillospiraceae; g__UCG-005
Asv00102	Ornithine	0.00034928	3.57571	Meta	d__Bacteria; p__Firmicutes; c__Clostridia; o__Oscillospirales; f__Ruminococcaceae; g__[Eubacterium]_siraeum_group; s__uncultured_bacterium
Asv00106	Ornithine	0.000205889	3.75821	binary	d__Bacteria; p__Bacteroidota; c__Bacteroidia; o__Bacteroidales; f__Bacteroidaceae; g__Bacteroides
Asv00110	Ornithine	8.94114e-05	3.97319	quantitive	d__Bacteria; p__Firmicutes; c__Clostridia; o__Clostridiales; f__Clostridiaceae; g__Clostridium_sensu_stricto_1
Asv00121	Ornithine	0.000114253	3.85814	Meta	d__Bacteria; p__Spirochaetota; c__Spirochaetia; o__Spirochaetales; f__Spirochaetaceae; g__Treponema
Asv00126	Ornithine	0.000466735	3.53843	binary	d__Bacteria; p__Verrucomicrobiota; c__Kiritimatiellae; o__WCHB1-41; f__WCHB1-41; g__WCHB1-41; s__uncultured_bacterium
Asv00133	Ornithine	0.00024054	3.67213	Meta	d__Bacteria; p__Firmicutes; c__Clostridia; o__Oscillospirales; f__UCG-010; g__UCG-010
Asv00135	Ornithine	0.00225487	3.08111	binary	d__Bacteria; p__Firmicutes; c__Clostridia; o__Oscillospirales; f__Oscillospiraceae; g__Colidextribacter
Asv00141	Ornithine	0.0018667	-3.14079	quantitive	d__Bacteria; p__Bacteroidota; c__Bacteroidia; o__Bacteroidales; f__Muribaculaceae; g__Muribaculaceae; s__uncultured_bacterium
Asv00146	Ornithine	0.00217995	3.09148	binary	d__Bacteria; p__Bacteroidota; c__Bacteroidia; o__Bacteroidales; f__Prevotellaceae
Asv00152	Ornithine	0.0032967	-2.96314	quantitive	d__Bacteria; p__Firmicutes; c__Clostridia; o__Lachnospirales; f__Lachnospiraceae; g__Coprococcus
Asv00162	Ornithine	1.28899e-05	4.36197	Meta	d__Bacteria; p__Firmicutes; c__Clostridia; o__Lachnospirales; f__Lachnospiraceae
Asv00164	Ornithine	0.00204725	-3.08329	Meta	d__Bacteria; p__Bacteroidota; c__Bacteroidia; o__Bacteroidales; f__Rikenellaceae
Asv00167	Ornithine	0.000813282	3.38285	binary	d__Bacteria; p__Bacteroidota; c__Bacteroidia; o__Bacteroidales; f__Prevotellaceae; g__Prevotellaceae_UCG-003
Asv00169	Ornithine	0.00086053	3.36671	binary	d__Bacteria; p__Bacteroidota; c__Bacteroidia; o__Bacteroidales; f__Prevotellaceae; g__Alloprevotella
Asv00181	Ornithine	0.00124563	-3.22822	Meta	d__Bacteria; p__Bacteroidota; c__Bacteroidia; o__Bacteroidales; f__Prevotellaceae; g__Prevotellaceae_NK3B31_group; s__metagenome
Asv00186	Ornithine	0.000289697	-3.66915	quantitive	d__Bacteria; p__Bacteroidota; c__Bacteroidia; o__Bacteroidales; f__Muribaculaceae; g__Muribaculaceae; s__uncultured_bacterium
Asv00206	Ornithine	9.89522e-05	3.94656	binary	d__Bacteria; p__Cyanobacteria; c__Vampirivibrionia; o__Gastranaerophilales; f__Gastranaerophilales; g__Gastranaerophilales
Asv00223	Ornithine	1.52408e-05	4.32518	Meta	d__Bacteria; p__Firmicutes; c__Clostridia; o__Lachnospirales; f__Lachnospiraceae; g__Lachnospiraceae_UCG-003; s__uncultured_bacterium
Asv00233	Ornithine	0.000157447	3.77902	Meta	d__Bacteria; p__Firmicutes; c__Bacilli; o__Erysipelotrichales; f__Erysipelatoclostridiaceae; g__UCG-004; s__uncultured_bacterium
Asv00244	Ornithine	2.24549e-05	-4.23897	Meta	d__Bacteria; p__Bacteroidota; c__Bacteroidia; o__Bacteroidales; f__Prevotellaceae; g__Prevotella
Asv00259	Ornithine	0.000411561	-3.53256	Meta	d__Bacteria; p__Firmicutes; c__Clostridia; o__Oscillospirales; f__Oscillospiraceae; g__UCG-002; s__uncultured_bacterium
Asv00275	Ornithine	0.00131048	3.21368	Meta	d__Bacteria; p__Spirochaetota; c__Spirochaetia; o__Spirochaetales; f__Spirochaetaceae; g__Treponema
Asv00281	Ornithine	9.12392e-05	3.91278	Meta	d__Bacteria; p__Firmicutes; c__Clostridia; o__Lachnospirales; f__Lachnospiraceae
Asv00288	Ornithine	0.000197377	3.72235	Meta	d__Bacteria; p__Spirochaetota; c__Spirochaetia; o__Spirochaetales; f__Spirochaetaceae; g__Treponema
Asv00289	Ornithine	0.00297957	2.96984	Meta	d__Bacteria; p__Firmicutes; c__Clostridia; o__Oscillospirales; f__Oscillospiraceae; g__UCG-005; s__uncultured_bacterium
Asv00297	Ornithine	0.000767318	3.36432	Meta	d__Bacteria; p__Firmicutes; c__Clostridia; o__Oscillospirales; f__Butyricicoccaceae
Asv00304	Ornithine	3.8022e-05	-4.18847	quantitive	d__Bacteria; p__Bacteroidota; c__Bacteroidia; o__Bacteroidales; f__Rikenellaceae; g__Rikenellaceae_RC9_gut_group; s__uncultured_bacterium
Asv00313	Ornithine	2.56975e-05	4.27558	binary	d__Bacteria; p__Bacteroidota; c__Bacteroidia; o__Bacteroidales; f__Prevotellaceae; g__Prevotellaceae_UCG-003; s__uncultured_bacterium
Asv00321	Ornithine	6.30372e-05	4.00114	Meta	d__Bacteria; p__Firmicutes; c__Clostridia; o__Lachnospirales; f__Lachnospiraceae
Asv00326	Ornithine	0.001127	-3.28873	binary	d__Bacteria; p__Firmicutes; c__Negativicutes; o__Veillonellales-Selenomonadales; f__Selenomonadaceae; g__Anaerovibrio
Asv00329	Ornithine	0.000520073	3.4702	Meta	d__Bacteria; p__Spirochaetota; c__Spirochaetia; o__Spirochaetales; f__Spirochaetaceae; g__Treponema; s__uncultured_bacterium
Asv00330	Ornithine	0.00337655	2.95496	binary	d__Bacteria; p__Firmicutes; c__Clostridia; o__Lachnospirales; f__Lachnospiraceae
Asv00333	Ornithine	0.00186966	3.11019	Meta	d__Bacteria; p__Firmicutes; c__Clostridia; o__Oscillospirales; f__UCG-010; g__UCG-010
Asv00352	Ornithine	0.000395628	-3.54298	Meta	d__Bacteria; p__Bacteroidota; c__Bacteroidia; o__Bacteroidales; f__Prevotellaceae; g__Prevotellaceae_NK3B31_group; s__metagenome
Asv00353	Ornithine	0.0016864	-3.14053	Meta	d__Bacteria; p__Firmicutes; c__Clostridia; o__Lachnospirales; f__Lachnospiraceae
Asv00376	Ornithine	0.00200905	3.11662	quantitive	d__Bacteria; p__Firmicutes; c__Clostridia; o__Clostridiales; f__Clostridiaceae; g__Clostridium_sensu_stricto_1
Asv00381	Ornithine	0.00114036	3.28529	binary	d__Bacteria; p__Bacteroidota; c__Bacteroidia; o__Bacteroidales; f__Paludibacteraceae; g__uncultured; s__uncultured_bacterium
Asv00439	Ornithine	0.000149169	3.79245	Meta	d__Bacteria; p__Spirochaetota; c__Spirochaetia; o__Spirochaetales; f__Spirochaetaceae; g__Treponema
Asv00451	Ornithine	0.00288367	3.00476	binary	d__Bacteria; p__Firmicutes; c__Clostridia; o__Lachnospirales; f__Lachnospiraceae
Asv00455	Ornithine	0.000731227	3.37759	Meta	d__Bacteria; p__Firmicutes; c__Clostridia; o__Clostridiales; f__Clostridiaceae; g__Clostridium_sensu_stricto_1; s__Clostridium_butyricum
Asv00457	Ornithine	0.000816823	-3.34703	Meta	d__Bacteria; p__Bacteroidota; c__Bacteroidia; o__Bacteroidales; f__Prevotellaceae; g__Prevotella
Asv00469	Ornithine	0.00235301	3.04163	Meta	d__Bacteria; p__Firmicutes; c__Clostridia; o__Oscillospirales; f__UCG-010; g__UCG-010; s__uncultured_bacterium
Asv00490	Ornithine	0.00062867	3.41893	Meta	d__Bacteria; p__Spirochaetota; c__Spirochaetia; o__Spirochaetales; f__Spirochaetaceae; g__Treponema
Asv00497	Ornithine	0.00050734	-3.47685	Meta	d__Bacteria; p__Firmicutes; c__Clostridia; o__Peptococcales; f__Peptococcaceae; g__Peptococcus; s__uncultured_bacterium
Asv00513	Ornithine	0.00196189	-3.09594	Meta	d__Bacteria; p__Bacteroidota; c__Bacteroidia; o__Bacteroidales; f__Prevotellaceae; g__Alloprevotella
Asv00522	Ornithine	0.000229242	3.72995	binary	d__Bacteria; p__Bacteroidota; c__Bacteroidia; o__Bacteroidales; f__Bacteroidaceae; g__Bacteroides
Asv00542	Ornithine	0.00239408	3.03642	Meta	d__Bacteria; p__Bacteroidota; c__Bacteroidia; o__Bacteroidales; f__Rikenellaceae; g__Rikenellaceae_RC9_gut_group; s__uncultured_beta
Asv00585	Ornithine	3.81428e-05	-4.11845	Meta	d__Bacteria; p__Verrucomicrobiota; c__Lentisphaeria; o__Oligosphaerales; f__Oligosphaeraceae; g__horsej-a03; s__uncultured_bacterium
Asv00609	Ornithine	1.27661e-05	-4.43856	binary	d__Bacteria; p__Firmicutes; c__Clostridia; o__Clostridiales; f__Clostridiaceae; g__Clostridium_sensu_stricto_1
Asv00623	Ornithine	9.55418e-05	-3.90164	Meta	d__Bacteria; p__Fusobacteriota; c__Fusobacteriia; o__Fusobacteriales; f__Fusobacteriaceae; g__Fusobacterium; s__Fusobacterium_mortiferum
Asv00636	Ornithine	6.71985e-05	-3.98599	Meta	d__Bacteria; p__Bacteroidota; c__Bacteroidia; o__Bacteroidales; f__Paludibacteraceae; g__uncultured; s__uncultured_bacterium
Asv00654	Ornithine	0.00108957	3.29858	binary	d__Bacteria; p__Cyanobacteria; c__Vampirivibrionia; o__Gastranaerophilales; f__Gastranaerophilales; g__Gastranaerophilales; s__uncultured_bacterium
Asv00686	Ornithine	1.62418e-07	-5.2379	Meta	d__Bacteria; p__Firmicutes; c__Clostridia; o__Oscillospirales; f__Ruminococcaceae; g__uncultured; s__gut_metagenome
Asv00710	Ornithine	0.00111401	3.29211	binary	d__Bacteria; p__Firmicutes; c__Clostridia; o__Lachnospirales; f__Lachnospiraceae
Asv00812	Ornithine	0.00399342	-2.87868	Meta	d__Bacteria; p__Firmicutes; c__Clostridia; o__Peptostreptococcales-Tissierellales; f__Peptostreptococcaceae
Asv00969	Ornithine	0.00425969	-2.85826	Meta	d__Bacteria; p__Bacteroidota; c__Bacteroidia; o__Bacteroidales; f__Prevotellaceae; g__Prevotella
Asv00978	Ornithine	0.00167164	3.14311	Meta	d__Bacteria; p__Fibrobacterota; c__Fibrobacteria; o__Fibrobacterales; f__Fibrobacteraceae; g__Fibrobacter; s__Fibrobacter_intestinalis
Asv01029	Ornithine	0.000283063	3.63033	Meta	d__Bacteria; p__Firmicutes; c__Clostridia; o__Oscillospirales; f__Oscillospiraceae; g__Oscillospira; s__uncultured_bacterium
Asv01045	Ornithine	0.00153645	3.16771	Meta	d__Bacteria; p__Spirochaetota; c__Spirochaetia; o__Spirochaetales; f__Spirochaetaceae; g__Treponema
Asv01047	Ornithine	0.000873111	3.32851	Meta	d__Bacteria; p__Bacteroidota; c__Bacteroidia; o__Bacteroidales; f__Rikenellaceae; g__Rikenellaceae_RC9_gut_group; s__uncultured_bacterium
Asv01052	Ornithine	9.33331e-05	3.96128	binary	d__Bacteria; p__Cyanobacteria; c__Vampirivibrionia; o__Gastranaerophilales; f__Gastranaerophilales; g__Gastranaerophilales; s__Candidatus_Gastranaerophilales
Asv01055	Ornithine	6.53493e-05	-4.05685	quantitive	d__Bacteria; p__Bacteroidota; c__Bacteroidia; o__Bacteroidales; f__Prevotellaceae; g__Alloprevotella
Asv01107	Ornithine	0.00209884	3.10309	binary	d__Bacteria; p__Firmicutes; c__Clostridia; o__Clostridia_vadinBB60_group; f__Clostridia_vadinBB60_group; g__Clostridia_vadinBB60_group
Asv01202	Ornithine	0.00198536	-3.12004	binary	d__Bacteria; p__Proteobacteria; c__Gammaproteobacteria; o__Burkholderiales; f__Sutterellaceae; g__Sutterella; s__uncultured_bacterium
Asv01232	Ornithine	0.00151748	3.17132	Meta	d__Bacteria; p__Bacteroidota; c__Bacteroidia; o__Bacteroidales; f__Rikenellaceae; g__Rikenellaceae_RC9_gut_group; s__uncultured_bacterium
Asv01291	Ornithine	0.000125576	-3.88611	binary	d__Bacteria; p__Campilobacterota; c__Campylobacteria; o__Campylobacterales; f__Helicobacteraceae; g__Helicobacter; s__Helicobacter_rodentium
Asv01298	Ornithine	0.00357391	-2.94233	quantitive	d__Bacteria; p__Bacteroidota; c__Bacteroidia; o__Bacteroidales; f__Rikenellaceae; g__Rikenellaceae_RC9_gut_group; s__uncultured_bacterium
Asv01347	Ornithine	2.28644e-05	4.23491	Meta	d__Bacteria; p__Spirochaetota; c__Spirochaetia; o__Spirochaetales; f__Spirochaetaceae; g__Treponema; s__uncultured_bacterium
Asv01379	Ornithine	0.00208987	3.1044	binary	d__Bacteria; p__Bacteroidota; c__Bacteroidia; o__Bacteroidales; f__Prevotellaceae; g__Prevotellaceae_UCG-003; s__uncultured_bacterium
Asv01396	Ornithine	5.37556e-05	4.03867	Meta	d__Bacteria; p__Spirochaetota; c__Spirochaetia; o__Spirochaetales; f__Spirochaetaceae; g__Treponema; s__uncultured_bacterium
Asv01476	Ornithine	0.00335721	-2.93298	Meta	d__Bacteria; p__Bacteroidota; c__Bacteroidia; o__Bacteroidales; f__Bacteroidaceae; g__Bacteroides
Asv01815	Ornithine	0.000629645	-3.45525	binary	d__Bacteria; p__Firmicutes; c__Clostridia; o__Lachnospirales; f__Lachnospiraceae
Asv01951	Ornithine	0.000172141	3.75674	Meta	d__Bacteria; p__Spirochaetota; c__Spirochaetia; o__Spirochaetales; f__Spirochaetaceae; g__Treponema; s__uncultured_bacterium
Asv02222	Ornithine	0.00290566	-3.0301	quantitive	d__Bacteria; p__Bacteroidota; c__Bacteroidia; o__Bacteroidales; f__Bacteroidaceae; g__Bacteroides
Asv02245	Ornithine	0.000261125	3.73959	quantitive	d__Bacteria; p__Bacteroidota; c__Bacteroidia; o__Bacteroidales; f__Rikenellaceae; g__Rikenellaceae_RC9_gut_group; s__uncultured_bacterium
Asv02446	Ornithine	4.29105e-05	-4.09122	Meta	d__Bacteria; p__Bacteroidota; c__Bacteroidia; o__Bacteroidales; f__Bacteroidaceae; g__Bacteroides
Asv02598	Ornithine	5.42783e-05	4.09571	binary	d__Bacteria; p__Firmicutes; c__Clostridia; o__Clostridia_vadinBB60_group; f__Clostridia_vadinBB60_group; g__Clostridia_vadinBB60_group; s__uncultured_bacterium
Asv02765	Ornithine	0.00162867	3.15072	Meta	d__Bacteria; p__Spirochaetota; c__Spirochaetia; o__Spirochaetales; f__Spirochaetaceae; g__Sphaerochaeta; s__uncultured_bacterium
Asv03143	Ornithine	0.00347201	-2.95184	quantitive	d__Bacteria; p__Bacteroidota; c__Bacteroidia; o__Bacteroidales; f__Prevotellaceae; g__Alloprevotella; s__uncultured_bacterium
Asv03463	Ornithine	0.00143235	3.21817	binary	d__Bacteria; p__Cyanobacteria; c__Vampirivibrionia; o__Gastranaerophilales; f__Gastranaerophilales; g__Gastranaerophilales
Asv03486	Ornithine	0.000497348	3.52091	binary	d__Bacteria; p__Firmicutes; c__Clostridia; o__Oscillospirales; f__Ruminococcaceae; g__Ruminococcus
Asv03498	Ornithine	0.000249804	3.66246	Meta	d__Bacteria; p__Bacteroidota; c__Bacteroidia; o__Bacteroidales; f__Prevotellaceae; g__Prevotellaceae_NK3B31_group
Asv03980	Ornithine	0.00275203	2.99416	Meta	d__Bacteria; p__Firmicutes; c__Clostridia; o__Oscillospirales; f__UCG-010; g__UCG-010
Asv04637	Ornithine	4.88152e-05	-4.12161	binary	d__Bacteria; p__Firmicutes; c__Clostridia; o__Lachnospirales; f__Lachnospiraceae
Asv05814	Ornithine	0.00064095	-3.45025	binary	d__Bacteria; p__Fusobacteriota; c__Fusobacteriia; o__Fusobacteriales; f__Fusobacteriaceae; g__Fusobacterium
Asv00006	o-Tyrosine	0.00112217	3.25796	Meta	d__Bacteria; p__Firmicutes; c__Bacilli; o__Lactobacillales; f__Lactobacillaceae; g__Lactobacillus
Asv00028	o-Tyrosine	0.000822679	3.34505	Meta	d__Bacteria; p__Bacteroidota; c__Bacteroidia; o__Bacteroidales; f__Rikenellaceae; g__Rikenellaceae_RC9_gut_group; s__uncultured_bacterium
Asv00044	o-Tyrosine	0.000126012	3.83412	Meta	d__Bacteria; p__Firmicutes; c__Clostridia; o__Lachnospirales; f__Lachnospiraceae
Asv00055	o-Tyrosine	0.000279264	3.67773	quantitive	d__Bacteria; p__Firmicutes; c__Bacilli; o__Erysipelotrichales; f__Erysipelotrichaceae; g__Turicibacter
Asv00095	o-Tyrosine	0.000342389	3.58092	Meta	d__Bacteria; p__Firmicutes; c__Clostridia; o__Oscillospirales; f__Oscillospiraceae; g__Oscillibacter
Asv00110	o-Tyrosine	2.40178e-05	4.29295	quantitive	d__Bacteria; p__Firmicutes; c__Clostridia; o__Clostridiales; f__Clostridiaceae; g__Clostridium_sensu_stricto_1
Asv00114	o-Tyrosine	0.000404823	-3.57742	binary	d__Bacteria; p__Firmicutes; c__Clostridia; o__Clostridia_vadinBB60_group; f__Clostridia_vadinBB60_group; g__Clostridia_vadinBB60_group; s__gut_metagenome
Asv00136	o-Tyrosine	0.000519413	3.47054	Meta	d__Bacteria; p__Firmicutes; c__Clostridia; o__Oscillospirales; f__Oscillospiraceae; g__UCG-005
Asv00163	o-Tyrosine	0.00054104	3.45957	Meta	d__Bacteria; p__Firmicutes; c__Bacilli; o__Lactobacillales; f__Lactobacillaceae; g__Lactobacillus
Asv00206	o-Tyrosine	0.000126945	3.88334	binary	d__Bacteria; p__Cyanobacteria; c__Vampirivibrionia; o__Gastranaerophilales; f__Gastranaerophilales; g__Gastranaerophilales
Asv00223	o-Tyrosine	7.52019e-06	4.47841	Meta	d__Bacteria; p__Firmicutes; c__Clostridia; o__Lachnospirales; f__Lachnospiraceae; g__Lachnospiraceae_UCG-003; s__uncultured_bacterium
Asv00233	o-Tyrosine	0.000357152	3.56987	Meta	d__Bacteria; p__Firmicutes; c__Bacilli; o__Erysipelotrichales; f__Erysipelatoclostridiaceae; g__UCG-004; s__uncultured_bacterium
Asv00238	o-Tyrosine	0.000606588	3.42865	Meta	d__Bacteria; p__Firmicutes; c__Clostridia; o__Lachnospirales; f__Lachnospiraceae
Asv00281	o-Tyrosine	0.000113478	3.8598	Meta	d__Bacteria; p__Firmicutes; c__Clostridia; o__Lachnospirales; f__Lachnospiraceae
Asv00321	o-Tyrosine	0.000437898	3.51612	Meta	d__Bacteria; p__Firmicutes; c__Clostridia; o__Lachnospirales; f__Lachnospiraceae
Asv00455	o-Tyrosine	0.000587294	3.43742	Meta	d__Bacteria; p__Firmicutes; c__Clostridia; o__Clostridiales; f__Clostridiaceae; g__Clostridium_sensu_stricto_1; s__Clostridium_butyricum
Asv00710	o-Tyrosine	0.00056879	3.48366	binary	d__Bacteria; p__Firmicutes; c__Clostridia; o__Lachnospirales; f__Lachnospiraceae
Asv01184	o-Tyrosine	0.000520533	3.51414	quantitive	d__Bacteria; p__Firmicutes; c__Clostridia; o__Lachnospirales; f__Lachnospiraceae
Asv01278	o-Tyrosine	0.00023597	3.67703	Meta	d__Bacteria; p__Firmicutes; c__Clostridia; o__Oscillospirales; f__Oscillospiraceae; g__NK4A214_group
Asv01291	o-Tyrosine	0.000807618	-3.35017	Meta	d__Bacteria; p__Campilobacterota; c__Campylobacteria; o__Campylobacterales; f__Helicobacteraceae; g__Helicobacter; s__Helicobacter_rodentium
Asv01347	o-Tyrosine	7.48384e-05	3.96035	Meta	d__Bacteria; p__Spirochaetota; c__Spirochaetia; o__Spirochaetales; f__Spirochaetaceae; g__Treponema; s__uncultured_bacterium
Asv01396	o-Tyrosine	0.000109596	3.8683	Meta	d__Bacteria; p__Spirochaetota; c__Spirochaetia; o__Spirochaetales; f__Spirochaetaceae; g__Treponema; s__uncultured_bacterium
Asv03463	o-Tyrosine	0.000454598	3.50617	Meta	d__Bacteria; p__Cyanobacteria; c__Vampirivibrionia; o__Gastranaerophilales; f__Gastranaerophilales; g__Gastranaerophilales
Asv04637	o-Tyrosine	4.11418e-05	-4.16309	binary	d__Bacteria; p__Firmicutes; c__Clostridia; o__Lachnospirales; f__Lachnospiraceae
Asv00004	Deoxycholic acid 3-glucuronide	7.424e-05	4.01886	quantitive	d__Bacteria; p__Proteobacteria; c__Gammaproteobacteria; o__Enterobacterales; f__Enterobacteriaceae; g__Escherichia-Shigella
Asv00032	Deoxycholic acid 3-glucuronide	1.68369e-05	4.30317	Meta	d__Bacteria; p__Firmicutes; c__Clostridia; o__Lachnospirales; f__Lachnospiraceae
Asv00094	Deoxycholic acid 3-glucuronide	2.9712e-05	4.17566	Meta	d__Bacteria; p__Firmicutes; c__Clostridia; o__Oscillospirales; f__Oscillospiraceae; g__Oscillospira; s__uncultured_bacterium
Asv00201	Deoxycholic acid 3-glucuronide	7.13174e-05	3.97185	Meta	d__Bacteria; p__Firmicutes; c__Bacilli; o__Lactobacillales; f__Lactobacillaceae; g__Lactobacillus
Asv01586	Deoxycholic acid 3-glucuronide	8.77966e-05	3.97662	binary	d__Bacteria; p__Firmicutes; c__Clostridia; o__Lachnospirales; f__Lachnospiraceae; g__Epulopiscium; s__uncultured_organism
Asv03143	Deoxycholic acid 3-glucuronide	0.000133785	3.86992	binary	d__Bacteria; p__Bacteroidota; c__Bacteroidia; o__Bacteroidales; f__Prevotellaceae; g__Alloprevotella; s__uncultured_bacterium
Asv00003	Citrulline	0.000176609	3.75032	Meta	d__Bacteria; p__Firmicutes; c__Clostridia; o__Clostridia_vadinBB60_group; f__Clostridia_vadinBB60_group; g__Clostridia_vadinBB60_group; s__uncultured_bacterium
Asv00008	Citrulline	0.000359096	-3.61	quantitive	d__Bacteria; p__Firmicutes; c__Negativicutes; o__Acidaminococcales; f__Acidaminococcaceae; g__Phascolarctobacterium
Asv00014	Citrulline	0.00136839	3.20124	Meta	d__Bacteria; p__Spirochaetota; c__Spirochaetia; o__Spirochaetales; f__Spirochaetaceae; g__Sphaerochaeta; s__uncultured_prokaryote
Asv00017	Citrulline	0.000421184	3.52644	Meta	d__Bacteria; p__Bacteroidota; c__Bacteroidia; o__Bacteroidales; f__p-251-o5; g__p-251-o5; s__uncultured_bacterium
Asv00020	Citrulline	0.00042062	3.5268	Meta	d__Bacteria; p__Bacteroidota; c__Bacteroidia; o__Bacteroidales; f__Prevotellaceae
Asv00021	Citrulline	5.13805e-05	4.04926	Meta	d__Bacteria; p__Bacteroidota; c__Bacteroidia; o__Bacteroidales; f__Bacteroidales_RF16_group; g__Bacteroidales_RF16_group; s__uncultured_bacterium
Asv00027	Citrulline	0.00311661	2.956	Meta	d__Bacteria; p__Firmicutes; c__Negativicutes; o__Veillonellales-Selenomonadales; f__Selenomonadaceae; g__Anaerovibrio; s__uncultured_rumen
Asv00028	Citrulline	0.00201814	3.11553	quantitive	d__Bacteria; p__Bacteroidota; c__Bacteroidia; o__Bacteroidales; f__Rikenellaceae; g__Rikenellaceae_RC9_gut_group; s__uncultured_bacterium
Asv00032	Citrulline	7.56062e-06	4.55755	binary	d__Bacteria; p__Firmicutes; c__Clostridia; o__Lachnospirales; f__Lachnospiraceae
Asv00035	Citrulline	0.00599646	2.74798	Meta	d__Bacteria; p__Verrucomicrobiota; c__Kiritimatiellae; o__WCHB1-41; f__WCHB1-41; g__WCHB1-41
Asv00037	Citrulline	3.60276e-05	4.19506	binary	d__Bacteria; p__Bacteroidota; c__Bacteroidia; o__Bacteroidales; f__Bacteroidaceae; g__Bacteroides
Asv00041	Citrulline	9.77777e-05	-3.95126	quantitive	d__Bacteria; p__Bacteroidota; c__Bacteroidia; o__Bacteroidales; f__Prevotellaceae; g__Prevotellaceae_UCG-003
Asv00044	Citrulline	0.000549976	3.5064	quantitive	d__Bacteria; p__Firmicutes; c__Clostridia; o__Lachnospirales; f__Lachnospiraceae
Asv00046	Citrulline	0.000217749	3.7435	binary	d__Bacteria; p__Bacteroidota; c__Bacteroidia; o__Bacteroidales; f__p-251-o5; g__p-251-o5; s__uncultured_bacterium
Asv00049	Citrulline	9.76375e-06	4.49978	binary	d__Bacteria; p__Bacteroidota; c__Bacteroidia; o__Bacteroidales; f__Prevotellaceae; g__Prevotellaceae_UCG-004
Asv00054	Citrulline	0.00177387	3.12569	Meta	d__Bacteria; p__Bacteroidota; c__Bacteroidia; o__Bacteroidales; f__p-251-o5; g__p-251-o5; s__uncultured_bacterium
Asv00055	Citrulline	0.000535159	3.50075	quantitive	d__Bacteria; p__Firmicutes; c__Bacilli; o__Erysipelotrichales; f__Erysipelotrichaceae; g__Turicibacter
Asv00066	Citrulline	0.0030961	2.95803	Meta	d__Bacteria; p__Spirochaetota; c__Spirochaetia; o__Spirochaetales; f__Spirochaetaceae; g__Treponema; s__uncultured_bacterium
Asv00070	Citrulline	0.00560735	2.7699	Meta	d__Bacteria; p__Firmicutes; c__Clostridia; o__Lachnospirales; f__Lachnospiraceae
Asv00080	Citrulline	0.00456292	-2.85805	quantitive	d__Bacteria; p__Firmicutes; c__Bacilli; o__Erysipelotrichales; f__Erysipelotrichaceae; g__uncultured; s__uncultured_bacterium
Asv00084	Citrulline	0.000613936	3.46233	binary	d__Bacteria; p__Bacteroidota; c__Bacteroidia; o__Bacteroidales; f__Rikenellaceae; g__Alistipes; s__uncultured_bacterium
Asv00085	Citrulline	0.000618194	3.46039	binary	d__Bacteria; p__Firmicutes; c__Clostridia
Asv00087	Citrulline	0.000775257	-3.39661	quantitive	d__Bacteria; p__Firmicutes; c__Clostridia; o__Peptostreptococcales-Tissierellales; f__Anaerovoracaceae; g__Family_XIII_AD3011_group; s__uncultured_organism
Asv00089	Citrulline	0.000305969	3.66322	quantitive	d__Bacteria; p__Bacteroidota; c__Bacteroidia; o__Bacteroidales; f__Prevotellaceae; g__Prevotellaceae_NK3B31_group
Asv00102	Citrulline	0.000200598	3.71826	Meta	d__Bacteria; p__Firmicutes; c__Clostridia; o__Oscillospirales; f__Ruminococcaceae; g__[Eubacterium]_siraeum_group; s__uncultured_bacterium
Asv00106	Citrulline	3.53794e-05	4.19942	binary	d__Bacteria; p__Bacteroidota; c__Bacteroidia; o__Bacteroidales; f__Bacteroidaceae; g__Bacteroides
Asv00110	Citrulline	3.87192e-05	4.17904	quantitive	d__Bacteria; p__Firmicutes; c__Clostridia; o__Clostridiales; f__Clostridiaceae; g__Clostridium_sensu_stricto_1
Asv00121	Citrulline	0.000217639	3.69761	Meta	d__Bacteria; p__Spirochaetota; c__Spirochaetia; o__Spirochaetales; f__Spirochaetaceae; g__Treponema
Asv00126	Citrulline	0.000333552	3.62994	binary	d__Bacteria; p__Verrucomicrobiota; c__Kiritimatiellae; o__WCHB1-41; f__WCHB1-41; g__WCHB1-41; s__uncultured_bacterium
Asv00131	Citrulline	0.00248727	3.02489	Meta	d__Bacteria; p__Bacteroidota; c__Bacteroidia; o__Bacteroidales; f__Prevotellaceae
Asv00133	Citrulline	0.000271719	3.64087	Meta	d__Bacteria; p__Firmicutes; c__Clostridia; o__Oscillospirales; f__UCG-010; g__UCG-010
Asv00141	Citrulline	0.00205199	-3.11197	quantitive	d__Bacteria; p__Bacteroidota; c__Bacteroidia; o__Bacteroidales; f__Muribaculaceae; g__Muribaculaceae; s__uncultured_bacterium
Asv00142	Citrulline	0.00418841	2.88587	binary	d__Bacteria; p__Firmicutes; c__Clostridia; o__Lachnospirales; f__Lachnospiraceae
Asv00146	Citrulline	0.00485718	2.83761	binary	d__Bacteria; p__Bacteroidota; c__Bacteroidia; o__Bacteroidales; f__Prevotellaceae
Asv00152	Citrulline	0.000140878	-3.85789	quantitive	d__Bacteria; p__Firmicutes; c__Clostridia; o__Lachnospirales; f__Lachnospiraceae; g__Coprococcus
Asv00162	Citrulline	4.97134e-06	4.56599	Meta	d__Bacteria; p__Firmicutes; c__Clostridia; o__Lachnospirales; f__Lachnospiraceae
Asv00164	Citrulline	0.000634649	-3.41636	Meta	d__Bacteria; p__Bacteroidota; c__Bacteroidia; o__Bacteroidales; f__Rikenellaceae
Asv00167	Citrulline	0.000805431	3.38562	binary	d__Bacteria; p__Bacteroidota; c__Bacteroidia; o__Bacteroidales; f__Prevotellaceae; g__Prevotellaceae_UCG-003
Asv00169	Citrulline	0.00151655	3.20117	binary	d__Bacteria; p__Bacteroidota; c__Bacteroidia; o__Bacteroidales; f__Prevotellaceae; g__Alloprevotella
Asv00181	Citrulline	0.00581542	-2.78829	quantitive	d__Bacteria; p__Bacteroidota; c__Bacteroidia; o__Bacteroidales; f__Prevotellaceae; g__Prevotellaceae_NK3B31_group; s__metagenome
Asv00186	Citrulline	0.000303361	-3.6568	quantitive	d__Bacteria; p__Bacteroidota; c__Bacteroidia; o__Bacteroidales; f__Muribaculaceae; g__Muribaculaceae; s__uncultured_bacterium
Asv00198	Citrulline	0.0027831	2.99073	Meta	d__Bacteria; p__Firmicutes; c__Clostridia; o__Lachnospirales; f__Lachnospiraceae
Asv00206	Citrulline	9.1303e-06	4.51499	binary	d__Bacteria; p__Cyanobacteria; c__Vampirivibrionia; o__Gastranaerophilales; f__Gastranaerophilales; g__Gastranaerophilales
Asv00209	Citrulline	0.00175972	-3.17326	quantitive	d__Bacteria; p__Firmicutes; c__Clostridia; o__Oscillospirales; f__UCG-010; g__UCG-010
Asv00223	Citrulline	3.42958e-05	4.14289	Meta	d__Bacteria; p__Firmicutes; c__Clostridia; o__Lachnospirales; f__Lachnospiraceae; g__Lachnospiraceae_UCG-003; s__uncultured_bacterium
Asv00233	Citrulline	0.000297676	3.61731	Meta	d__Bacteria; p__Firmicutes; c__Bacilli; o__Erysipelotrichales; f__Erysipelatoclostridiaceae; g__UCG-004; s__uncultured_bacterium
Asv00244	Citrulline	2.67448e-05	-4.19955	Meta	d__Bacteria; p__Bacteroidota; c__Bacteroidia; o__Bacteroidales; f__Prevotellaceae; g__Prevotella
Asv00259	Citrulline	0.000974783	-3.29771	Meta	d__Bacteria; p__Firmicutes; c__Clostridia; o__Oscillospirales; f__Oscillospiraceae; g__UCG-002; s__uncultured_bacterium
Asv00275	Citrulline	0.000288646	3.62528	Meta	d__Bacteria; p__Spirochaetota; c__Spirochaetia; o__Spirochaetales; f__Spirochaetaceae; g__Treponema
Asv00281	Citrulline	0.000228285	3.68547	Meta	d__Bacteria; p__Firmicutes; c__Clostridia; o__Lachnospirales; f__Lachnospiraceae
Asv00288	Citrulline	0.000657107	3.40688	Meta	d__Bacteria; p__Spirochaetota; c__Spirochaetia; o__Spirochaetales; f__Spirochaetaceae; g__Treponema
Asv00289	Citrulline	0.00110633	3.29413	binary	d__Bacteria; p__Firmicutes; c__Clostridia; o__Oscillospirales; f__Oscillospiraceae; g__UCG-005; s__uncultured_bacterium
Asv00297	Citrulline	0.000637393	3.41518	Meta	d__Bacteria; p__Firmicutes; c__Clostridia; o__Oscillospirales; f__Butyricicoccaceae
Asv00304	Citrulline	4.33652e-05	-4.15659	quantitive	d__Bacteria; p__Bacteroidota; c__Bacteroidia; o__Bacteroidales; f__Rikenellaceae; g__Rikenellaceae_RC9_gut_group; s__uncultured_bacterium
Asv00313	Citrulline	0.000388623	3.58854	binary	d__Bacteria; p__Bacteroidota; c__Bacteroidia; o__Bacteroidales; f__Prevotellaceae; g__Prevotellaceae_UCG-003; s__uncultured_bacterium
Asv00321	Citrulline	2.61712e-05	4.20446	Meta	d__Bacteria; p__Firmicutes; c__Clostridia; o__Lachnospirales; f__Lachnospiraceae
Asv00327	Citrulline	0.00436832	2.85026	Meta	d__Bacteria; p__Cyanobacteria; c__Vampirivibrionia; o__Gastranaerophilales; f__Gastranaerophilales; g__Gastranaerophilales; s__uncultured_rumen
Asv00329	Citrulline	0.00305744	2.9619	Meta	d__Bacteria; p__Spirochaetota; c__Spirochaetia; o__Spirochaetales; f__Spirochaetaceae; g__Treponema; s__uncultured_bacterium
Asv00330	Citrulline	0.00169179	3.16844	binary	d__Bacteria; p__Firmicutes; c__Clostridia; o__Lachnospirales; f__Lachnospiraceae
Asv00333	Citrulline	0.00164258	3.14824	Meta	d__Bacteria; p__Firmicutes; c__Clostridia; o__Oscillospirales; f__UCG-010; g__UCG-010
Asv00352	Citrulline	0.00207093	-3.07987	Meta	d__Bacteria; p__Bacteroidota; c__Bacteroidia; o__Bacteroidales; f__Prevotellaceae; g__Prevotellaceae_NK3B31_group; s__metagenome
Asv00353	Citrulline	0.00225786	-3.05403	Meta	d__Bacteria; p__Firmicutes; c__Clostridia; o__Lachnospirales; f__Lachnospiraceae
Asv00375	Citrulline	0.00285267	2.98318	Meta	d__Bacteria; p__Spirochaetota; c__Spirochaetia; o__Spirochaetales; f__Spirochaetaceae; g__Treponema; s__Treponema_porcinum
Asv00376	Citrulline	0.00130185	3.24664	quantitive	d__Bacteria; p__Firmicutes; c__Clostridia; o__Clostridiales; f__Clostridiaceae; g__Clostridium_sensu_stricto_1
Asv00439	Citrulline	0.00271727	2.99803	Meta	d__Bacteria; p__Spirochaetota; c__Spirochaetia; o__Spirochaetales; f__Spirochaetaceae; g__Treponema
Asv00455	Citrulline	0.000322873	3.59622	Meta	d__Bacteria; p__Firmicutes; c__Clostridia; o__Clostridiales; f__Clostridiaceae; g__Clostridium_sensu_stricto_1; s__Clostridium_butyricum
Asv00457	Citrulline	0.00240111	-3.03553	Meta	d__Bacteria; p__Bacteroidota; c__Bacteroidia; o__Bacteroidales; f__Prevotellaceae; g__Prevotella
Asv00469	Citrulline	0.00122734	3.23245	Meta	d__Bacteria; p__Firmicutes; c__Clostridia; o__Oscillospirales; f__UCG-010; g__UCG-010; s__uncultured_bacterium
Asv00490	Citrulline	0.0013764	3.19955	Meta	d__Bacteria; p__Spirochaetota; c__Spirochaetia; o__Spirochaetales; f__Spirochaetaceae; g__Treponema
Asv00497	Citrulline	0.000297484	-3.61748	Meta	d__Bacteria; p__Firmicutes; c__Clostridia; o__Peptococcales; f__Peptococcaceae; g__Peptococcus; s__uncultured_bacterium
Asv00505	Citrulline	0.00329299	-2.93898	Meta	d__Bacteria; p__Firmicutes; c__Clostridia; o__Peptococcales; f__Peptococcaceae; g__uncultured; s__unidentified
Asv00513	Citrulline	0.00218781	-3.06348	Meta	d__Bacteria; p__Bacteroidota; c__Bacteroidia; o__Bacteroidales; f__Prevotellaceae; g__Alloprevotella
Asv00522	Citrulline	0.000363303	3.60684	binary	d__Bacteria; p__Bacteroidota; c__Bacteroidia; o__Bacteroidales; f__Bacteroidaceae; g__Bacteroides
Asv00542	Citrulline	0.00585365	2.75587	Meta	d__Bacteria; p__Bacteroidota; c__Bacteroidia; o__Bacteroidales; f__Rikenellaceae; g__Rikenellaceae_RC9_gut_group; s__uncultured_beta
Asv00585	Citrulline	4.53942e-06	-4.58502	Meta	d__Bacteria; p__Verrucomicrobiota; c__Lentisphaeria; o__Oligosphaerales; f__Oligosphaeraceae; g__horsej-a03; s__uncultured_bacterium
Asv00609	Citrulline	1.23316e-05	-4.44651	binary	d__Bacteria; p__Firmicutes; c__Clostridia; o__Clostridiales; f__Clostridiaceae; g__Clostridium_sensu_stricto_1
Asv00623	Citrulline	1.61097e-05	-4.31294	Meta	d__Bacteria; p__Fusobacteriota; c__Fusobacteriia; o__Fusobacteriales; f__Fusobacteriaceae; g__Fusobacterium; s__Fusobacterium_mortiferum
Asv00636	Citrulline	6.44659e-05	-3.99584	Meta	d__Bacteria; p__Bacteroidota; c__Bacteroidia; o__Bacteroidales; f__Paludibacteraceae; g__uncultured; s__uncultured_bacterium
Asv00654	Citrulline	2.91281e-05	4.24586	binary	d__Bacteria; p__Cyanobacteria; c__Vampirivibrionia; o__Gastranaerophilales; f__Gastranaerophilales; g__Gastranaerophilales; s__uncultured_bacterium
Asv00686	Citrulline	4.43989e-07	-5.04906	Meta	d__Bacteria; p__Firmicutes; c__Clostridia; o__Oscillospirales; f__Ruminococcaceae; g__uncultured; s__gut_metagenome
Asv00710	Citrulline	0.000348697	3.61795	binary	d__Bacteria; p__Firmicutes; c__Clostridia; o__Lachnospirales; f__Lachnospiraceae
Asv00716	Citrulline	0.0051177	-2.79953	Meta	d__Bacteria; p__Bacteroidota; c__Bacteroidia; o__Bacteroidales; f__Prevotellaceae; g__Alloprevotella; s__uncultured_bacterium
Asv00812	Citrulline	0.000202661	-3.71568	Meta	d__Bacteria; p__Firmicutes; c__Clostridia; o__Peptostreptococcales-Tissierellales; f__Peptostreptococcaceae
Asv00851	Citrulline	0.00574321	-2.76209	Meta	d__Bacteria; p__Bacteroidota; c__Bacteroidia; o__Bacteroidales; f__Prevotellaceae; g__Alloprevotella
Asv00858	Citrulline	0.00563565	2.78852	binary	d__Bacteria; p__Bacteroidota; c__Bacteroidia; o__Bacteroidales; f__Rikenellaceae; g__Rikenellaceae_RC9_gut_group; s__uncultured_Bacteroidales
Asv00978	Citrulline	0.000189247	3.73295	Meta	d__Bacteria; p__Fibrobacterota; c__Fibrobacteria; o__Fibrobacterales; f__Fibrobacteraceae; g__Fibrobacter; s__Fibrobacter_intestinalis
Asv00997	Citrulline	0.00261821	3.00933	Meta	d__Bacteria; p__Spirochaetota; c__Spirochaetia; o__Spirochaetales; f__Spirochaetaceae; g__Treponema; s__Treponema_saccharophilum
Asv01029	Citrulline	2.667e-05	4.20018	Meta	d__Bacteria; p__Firmicutes; c__Clostridia; o__Oscillospirales; f__Oscillospiraceae; g__Oscillospira; s__uncultured_bacterium
Asv01045	Citrulline	0.00298864	2.9689	Meta	d__Bacteria; p__Spirochaetota; c__Spirochaetia; o__Spirochaetales; f__Spirochaetaceae; g__Treponema
Asv01047	Citrulline	0.00051046	3.47521	Meta	d__Bacteria; p__Bacteroidota; c__Bacteroidia; o__Bacteroidales; f__Rikenellaceae; g__Rikenellaceae_RC9_gut_group; s__uncultured_bacterium
Asv01052	Citrulline	6.02702e-05	4.07002	binary	d__Bacteria; p__Cyanobacteria; c__Vampirivibrionia; o__Gastranaerophilales; f__Gastranaerophilales; g__Gastranaerophilales; s__Candidatus_Gastranaerophilales
Asv01055	Citrulline	3.61097e-05	-4.20199	quantitive	d__Bacteria; p__Bacteroidota; c__Bacteroidia; o__Bacteroidales; f__Prevotellaceae; g__Alloprevotella
Asv01065	Citrulline	0.00270401	3.02488	binary	d__Bacteria; p__Firmicutes; c__Bacilli; o__Acholeplasmatales; f__Acholeplasmataceae; g__Anaeroplasma; s__uncultured_rumen
Asv01107	Citrulline	0.00128312	3.2507	binary	d__Bacteria; p__Firmicutes; c__Clostridia; o__Clostridia_vadinBB60_group; f__Clostridia_vadinBB60_group; g__Clostridia_vadinBB60_group
Asv01232	Citrulline	0.00236308	3.04034	Meta	d__Bacteria; p__Bacteroidota; c__Bacteroidia; o__Bacteroidales; f__Rikenellaceae; g__Rikenellaceae_RC9_gut_group; s__uncultured_bacterium
Asv01291	Citrulline	0.000350149	-3.57506	Meta	d__Bacteria; p__Campilobacterota; c__Campylobacteria; o__Campylobacterales; f__Helicobacteraceae; g__Helicobacter; s__Helicobacter_rodentium
Asv01347	Citrulline	3.07091e-05	4.16814	Meta	d__Bacteria; p__Spirochaetota; c__Spirochaetia; o__Spirochaetales; f__Spirochaetaceae; g__Treponema; s__uncultured_bacterium
Asv01379	Citrulline	0.00321922	2.97009	binary	d__Bacteria; p__Bacteroidota; c__Bacteroidia; o__Bacteroidales; f__Prevotellaceae; g__Prevotellaceae_UCG-003; s__uncultured_bacterium
Asv01396	Citrulline	0.000128131	3.83002	Meta	d__Bacteria; p__Spirochaetota; c__Spirochaetia; o__Spirochaetales; f__Spirochaetaceae; g__Treponema; s__uncultured_bacterium
Asv01476	Citrulline	0.00233917	-3.08889	quantitive	d__Bacteria; p__Bacteroidota; c__Bacteroidia; o__Bacteroidales; f__Bacteroidaceae; g__Bacteroides
Asv01815	Citrulline	0.000442114	-3.55332	binary	d__Bacteria; p__Firmicutes; c__Clostridia; o__Lachnospirales; f__Lachnospiraceae
Asv01951	Citrulline	0.000190451	3.73136	Meta	d__Bacteria; p__Spirochaetota; c__Spirochaetia; o__Spirochaetales; f__Spirochaetaceae; g__Treponema; s__uncultured_bacterium
Asv02222	Citrulline	0.00150947	-3.23579	quantitive	d__Bacteria; p__Bacteroidota; c__Bacteroidia; o__Bacteroidales; f__Bacteroidaceae; g__Bacteroides
Asv02245	Citrulline	0.000382687	3.63345	quantitive	d__Bacteria; p__Bacteroidota; c__Bacteroidia; o__Bacteroidales; f__Rikenellaceae; g__Rikenellaceae_RC9_gut_group; s__uncultured_bacterium
Asv02446	Citrulline	3.14948e-06	-4.66082	Meta	d__Bacteria; p__Bacteroidota; c__Bacteroidia; o__Bacteroidales; f__Bacteroidaceae; g__Bacteroides
Asv02598	Citrulline	0.000385456	3.59077	binary	d__Bacteria; p__Firmicutes; c__Clostridia; o__Clostridia_vadinBB60_group; f__Clostridia_vadinBB60_group; g__Clostridia_vadinBB60_group; s__uncultured_bacterium
Asv02765	Citrulline	0.00103169	3.31444	binary	d__Bacteria; p__Spirochaetota; c__Spirochaetia; o__Spirochaetales; f__Spirochaetaceae; g__Sphaerochaeta; s__uncultured_bacterium
Asv03053	Citrulline	0.00293533	2.99919	binary	d__Bacteria; p__Bacteroidota; c__Bacteroidia; o__Bacteroidales; f__Prevotellaceae; g__Prevotellaceae_UCG-001; s__uncultured_rumen
Asv03143	Citrulline	0.00512739	-2.8249	quantitive	d__Bacteria; p__Bacteroidota; c__Bacteroidia; o__Bacteroidales; f__Prevotellaceae; g__Alloprevotella; s__uncultured_bacterium
Asv03415	Citrulline	0.00447097	-2.84287	Meta	d__Bacteria; p__Fusobacteriota; c__Fusobacteriia; o__Fusobacteriales; f__Fusobacteriaceae; g__Fusobacterium; s__Fusobacterium_mortiferum
Asv03463	Citrulline	0.000213319	3.7489	binary	d__Bacteria; p__Cyanobacteria; c__Vampirivibrionia; o__Gastranaerophilales; f__Gastranaerophilales; g__Gastranaerophilales
Asv03473	Citrulline	0.00360286	2.9343	binary	d__Bacteria; p__Firmicutes; c__Negativicutes; o__Acidaminococcales; f__Acidaminococcaceae; g__Phascolarctobacterium; s__uncultured_bacterium
Asv03486	Citrulline	0.000424712	3.56432	binary	d__Bacteria; p__Firmicutes; c__Clostridia; o__Oscillospirales; f__Ruminococcaceae; g__Ruminococcus
Asv03498	Citrulline	0.000389823	3.54688	Meta	d__Bacteria; p__Bacteroidota; c__Bacteroidia; o__Bacteroidales; f__Prevotellaceae; g__Prevotellaceae_NK3B31_group
Asv03850	Citrulline	0.00377478	2.91938	binary	d__Bacteria; p__Bacteroidota; c__Bacteroidia; o__Bacteroidales; f__Bacteroidales_RF16_group; g__Bacteroidales_RF16_group
Asv03980	Citrulline	0.00162805	3.15083	Meta	d__Bacteria; p__Firmicutes; c__Clostridia; o__Oscillospirales; f__UCG-010; g__UCG-010
Asv04465	Citrulline	0.00594418	-2.75084	Meta	d__Bacteria; p__Bacteroidota; c__Bacteroidia; o__Bacteroidales; f__Bacteroidaceae; g__Bacteroides; s__Bacteroides_coprophilus
Asv04637	Citrulline	5.53822e-06	-4.62711	binary	d__Bacteria; p__Firmicutes; c__Clostridia; o__Lachnospirales; f__Lachnospiraceae
Asv05814	Citrulline	0.00340399	-2.95239	binary	d__Bacteria; p__Fusobacteriota; c__Fusobacteriia; o__Fusobacteriales; f__Fusobacteriaceae; g__Fusobacterium
Asv00001	3-Indole carboxylic acid glucuronide	0.000878237	3.36088	binary	d__Bacteria; p__Bacteroidota; c__Bacteroidia; o__Bacteroidales; f__p-251-o5; g__p-251-o5; s__uncultured_bacterium
Asv00003	3-Indole carboxylic acid glucuronide	0.000167205	3.81246	binary	d__Bacteria; p__Firmicutes; c__Clostridia; o__Clostridia_vadinBB60_group; f__Clostridia_vadinBB60_group; g__Clostridia_vadinBB60_group; s__uncultured_bacterium
Asv00006	3-Indole carboxylic acid glucuronide	5.52583e-06	4.62847	quantitive	d__Bacteria; p__Firmicutes; c__Bacilli; o__Lactobacillales; f__Lactobacillaceae; g__Lactobacillus
Asv00007	3-Indole carboxylic acid glucuronide	6.71718e-08	5.39858	Meta	d__Bacteria; p__Firmicutes; c__Clostridia; o__Lachnospirales; f__Lachnospiraceae; g__Lachnospiraceae_XPB1014_group; s__uncultured_bacterium
Asv00009	3-Indole carboxylic acid glucuronide	0.00371108	2.92507	quantitive	d__Bacteria; p__Spirochaetota; c__Spirochaetia; o__Spirochaetales; f__Spirochaetaceae; g__Sphaerochaeta; s__uncultured_bacterium
Asv00010	3-Indole carboxylic acid glucuronide	2.537e-06	4.79932	quantitive	d__Bacteria; p__Bacteroidota; c__Bacteroidia; o__Bacteroidales; f__Bacteroidales_RF16_group; g__Bacteroidales_RF16_group; s__uncultured_bacterium
Asv00011	3-Indole carboxylic acid glucuronide	4.47529e-05	4.14273	binary	d__Bacteria; p__Firmicutes; c__Clostridia; o__Clostridia_vadinBB60_group; f__Clostridia_vadinBB60_group; g__Clostridia_vadinBB60_group
Asv00012	3-Indole carboxylic acid glucuronide	0.000299755	3.61551	Meta	d__Bacteria; p__Firmicutes; c__Clostridia; o__Lachnospirales; f__Lachnospiraceae; g__Lachnospiraceae_AC2044_group; s__uncultured_bacterium
Asv00017	3-Indole carboxylic acid glucuronide	5.72017e-05	4.08286	binary	d__Bacteria; p__Bacteroidota; c__Bacteroidia; o__Bacteroidales; f__p-251-o5; g__p-251-o5; s__uncultured_bacterium
Asv00018	3-Indole carboxylic acid glucuronide	0.00214486	3.0974	quantitive	d__Bacteria; p__Bacteroidota; c__Bacteroidia; o__Bacteroidales; f__Prevotellaceae; g__Prevotella
Asv00019	3-Indole carboxylic acid glucuronide	0.00575271	2.76155	Meta	d__Bacteria; p__Bacteroidota; c__Bacteroidia; o__Bacteroidales; f__Prevotellaceae; g__Prevotellaceae_UCG-003; s__uncultured_bacterium
Asv00020	3-Indole carboxylic acid glucuronide	3.30615e-05	4.21631	quantitive	d__Bacteria; p__Bacteroidota; c__Bacteroidia; o__Bacteroidales; f__Prevotellaceae
Asv00021	3-Indole carboxylic acid glucuronide	0.000176909	3.79782	binary	d__Bacteria; p__Bacteroidota; c__Bacteroidia; o__Bacteroidales; f__Bacteroidales_RF16_group; g__Bacteroidales_RF16_group; s__uncultured_bacterium
Asv00025	3-Indole carboxylic acid glucuronide	0.000615842	3.42454	Meta	d__Bacteria; p__Bacteroidota; c__Bacteroidia; o__Bacteroidales; f__Prevotellaceae; g__Prevotellaceae_NK3B31_group; s__uncultured_bacterium
Asv00026	3-Indole carboxylic acid glucuronide	0.00170037	3.16691	binary	d__Bacteria; p__Proteobacteria; c__Gammaproteobacteria; o__Burkholderiales; f__T34; g__T34; s__uncultured_bacterium
Asv00027	3-Indole carboxylic acid glucuronide	1.99009e-05	4.3357	binary	d__Bacteria; p__Firmicutes; c__Negativicutes; o__Veillonellales-Selenomonadales; f__Selenomonadaceae; g__Anaerovibrio; s__uncultured_rumen
Asv00028	3-Indole carboxylic acid glucuronide	1.12481e-05	4.46886	quantitive	d__Bacteria; p__Bacteroidota; c__Bacteroidia; o__Bacteroidales; f__Rikenellaceae; g__Rikenellaceae_RC9_gut_group; s__uncultured_bacterium
Asv00029	3-Indole carboxylic acid glucuronide	9.50337e-05	3.90293	Meta	d__Bacteria; p__Bacteroidota; c__Bacteroidia; o__Bacteroidales; f__Prevotellaceae; g__Prevotella
Asv00030	3-Indole carboxylic acid glucuronide	0.00183431	3.14405	binary	d__Bacteria; p__Bacteroidota; c__Bacteroidia; o__Bacteroidales; f__Prevotellaceae; g__Prevotella
Asv00032	3-Indole carboxylic acid glucuronide	0.00141901	3.19076	Meta	d__Bacteria; p__Firmicutes; c__Clostridia; o__Lachnospirales; f__Lachnospiraceae
Asv00035	3-Indole carboxylic acid glucuronide	2.79711e-09	5.94308	Meta	d__Bacteria; p__Verrucomicrobiota; c__Kiritimatiellae; o__WCHB1-41; f__WCHB1-41; g__WCHB1-41
Asv00042	3-Indole carboxylic acid glucuronide	6.3622e-05	4.05669	binary	d__Bacteria; p__Verrucomicrobiota; c__Kiritimatiellae; o__WCHB1-41; f__WCHB1-41; g__WCHB1-41; s__uncultured_bacterium
Asv00043	3-Indole carboxylic acid glucuronide	1.75066e-09	6.0194	Meta	d__Bacteria; p__Bacteroidota; c__Bacteroidia; o__Bacteroidales; f__Bacteroidales_RF16_group; g__Bacteroidales_RF16_group
Asv00044	3-Indole carboxylic acid glucuronide	0.000321908	3.597	Meta	d__Bacteria; p__Firmicutes; c__Clostridia; o__Lachnospirales; f__Lachnospiraceae
Asv00045	3-Indole carboxylic acid glucuronide	2.65647e-07	5.27213	quantitive	d__Bacteria; p__Bacteroidota; c__Bacteroidia; o__Bacteroidales; f__Rikenellaceae; g__Rikenellaceae_RC9_gut_group; s__uncultured_beta
Asv00046	3-Indole carboxylic acid glucuronide	0.000725792	3.37965	Meta	d__Bacteria; p__Bacteroidota; c__Bacteroidia; o__Bacteroidales; f__p-251-o5; g__p-251-o5; s__uncultured_bacterium
Asv00047	3-Indole carboxylic acid glucuronide	0.00147863	3.21299	quantitive	d__Bacteria; p__Firmicutes; c__Bacilli; o__Lactobacillales; f__Streptococcaceae; g__Streptococcus
Asv00049	3-Indole carboxylic acid glucuronide	1.1981e-07	5.42545	binary	d__Bacteria; p__Bacteroidota; c__Bacteroidia; o__Bacteroidales; f__Prevotellaceae; g__Prevotellaceae_UCG-004
Asv00053	3-Indole carboxylic acid glucuronide	9.86033e-05	3.94745	binary	d__Bacteria; p__Bacteroidota; c__Bacteroidia; o__Bacteroidales; f__Prevotellaceae; g__Prevotellaceae_NK3B31_group; s__uncultured_bacterium
Asv00054	3-Indole carboxylic acid glucuronide	0.00318186	2.9496	Meta	d__Bacteria; p__Bacteroidota; c__Bacteroidia; o__Bacteroidales; f__p-251-o5; g__p-251-o5; s__uncultured_bacterium
Asv00055	3-Indole carboxylic acid glucuronide	4.54845e-05	4.139	quantitive	d__Bacteria; p__Firmicutes; c__Bacilli; o__Erysipelotrichales; f__Erysipelotrichaceae; g__Turicibacter
Asv00057	3-Indole carboxylic acid glucuronide	0.000891228	3.32279	Meta	d__Bacteria; p__Spirochaetota; c__Spirochaetia; o__Spirochaetales; f__Spirochaetaceae; g__Treponema; s__uncultured_bacterium
Asv00059	3-Indole carboxylic acid glucuronide	0.000842922	3.3383	Meta	d__Bacteria; p__Firmicutes; c__Clostridia; o__Lachnospirales; f__Lachnospiraceae
Asv00064	3-Indole carboxylic acid glucuronide	1.35436e-07	5.27133	Meta	d__Bacteria; p__Firmicutes; c__Clostridia; o__Lachnospirales; f__Lachnospiraceae
Asv00065	3-Indole carboxylic acid glucuronide	2.59545e-08	5.56674	Meta	d__Bacteria; p__Firmicutes; c__Clostridia; o__Lachnospirales; f__Lachnospiraceae
Asv00066	3-Indole carboxylic acid glucuronide	2.74796e-07	5.13996	Meta	d__Bacteria; p__Spirochaetota; c__Spirochaetia; o__Spirochaetales; f__Spirochaetaceae; g__Treponema; s__uncultured_bacterium
Asv00070	3-Indole carboxylic acid glucuronide	2.13978e-05	4.24978	Meta	d__Bacteria; p__Firmicutes; c__Clostridia; o__Lachnospirales; f__Lachnospiraceae
Asv00075	3-Indole carboxylic acid glucuronide	0.00856496	2.64917	quantitive	d__Bacteria; p__Bacteroidota; c__Bacteroidia; o__Bacteroidales; f__Prevotellaceae; g__Prevotellaceae_NK3B31_group; s__uncultured_bacterium
Asv00076	3-Indole carboxylic acid glucuronide	0.000686364	3.39497	Meta	d__Bacteria; p__Bacteroidota; c__Bacteroidia; o__Bacteroidales; f__Bacteroidales_RF16_group; g__Bacteroidales_RF16_group; s__uncultured_bacterium
Asv00078	3-Indole carboxylic acid glucuronide	0.000867777	3.33022	Meta	d__Bacteria; p__Elusimicrobiota; c__Elusimicrobia; o__Elusimicrobiales; f__Elusimicrobiaceae; g__Elusimicrobium; s__uncultured_bacterium
Asv00083	3-Indole carboxylic acid glucuronide	0.00127559	3.25243	binary	d__Bacteria; p__Proteobacteria; c__Gammaproteobacteria; o__Aeromonadales; f__Succinivibrionaceae; g__Succinivibrio; s__uncultured_bacterium
Asv00085	3-Indole carboxylic acid glucuronide	2.63358e-06	4.69751	Meta	d__Bacteria; p__Firmicutes; c__Clostridia
Asv00089	3-Indole carboxylic acid glucuronide	2.38395e-05	4.22552	Meta	d__Bacteria; p__Bacteroidota; c__Bacteroidia; o__Bacteroidales; f__Prevotellaceae; g__Prevotellaceae_NK3B31_group
Asv00090	3-Indole carboxylic acid glucuronide	0.00829492	-2.65758	quantitive	d__Bacteria; p__Firmicutes; c__Clostridia; o__Peptostreptococcales-Tissierellales; f__Peptostreptococcaceae; g__Romboutsia
Asv00091	3-Indole carboxylic acid glucuronide	2.67271e-05	4.1997	Meta	d__Bacteria; p__Bacteroidota; c__Bacteroidia; o__Bacteroidales; f__Prevotellaceae; g__Prevotella
Asv00092	3-Indole carboxylic acid glucuronide	0.00204188	3.08407	Meta	d__Bacteria; p__Firmicutes; c__Clostridia; o__Oscillospirales; f__Oscillospiraceae; g__UCG-005
Asv00093	3-Indole carboxylic acid glucuronide	0.00223349	3.08404	binary	d__Bacteria; p__Proteobacteria; c__Gammaproteobacteria; o__Burkholderiales; f__T34; g__T34; s__uncultured_bacterium
Asv00094	3-Indole carboxylic acid glucuronide	2.22865e-06	4.7315	Meta	d__Bacteria; p__Firmicutes; c__Clostridia; o__Oscillospirales; f__Oscillospiraceae; g__Oscillospira; s__uncultured_bacterium
Asv00095	3-Indole carboxylic acid glucuronide	0.00138759	3.19722	Meta	d__Bacteria; p__Firmicutes; c__Clostridia; o__Oscillospirales; f__Oscillospiraceae; g__Oscillibacter
Asv00097	3-Indole carboxylic acid glucuronide	0.00015967	3.8244	binary	d__Bacteria; p__Bacteroidota; c__Bacteroidia; o__Bacteroidales; f__Prevotellaceae; g__Prevotella; s__uncultured_bacterium
Asv00102	3-Indole carboxylic acid glucuronide	8.15071e-08	5.50066	binary	d__Bacteria; p__Firmicutes; c__Clostridia; o__Oscillospirales; f__Ruminococcaceae; g__[Eubacterium]_siraeum_group; s__uncultured_bacterium
Asv00104	3-Indole carboxylic acid glucuronide	6.83801e-06	4.49867	Meta	d__Bacteria; p__Firmicutes; c__Clostridia; o__Lachnospirales; f__Lachnospiraceae
Asv00105	3-Indole carboxylic acid glucuronide	1.06836e-09	6.29976	binary	d__Bacteria; p__Firmicutes; c__Negativicutes; o__Veillonellales-Selenomonadales; f__Selenomonadaceae; g__Anaerovibrio
Asv00106	3-Indole carboxylic acid glucuronide	1.10447e-05	-4.5824	quantitive	d__Bacteria; p__Bacteroidota; c__Bacteroidia; o__Bacteroidales; f__Bacteroidaceae; g__Bacteroides
Asv00107	3-Indole carboxylic acid glucuronide	4.45575e-05	4.08248	Meta	d__Bacteria; p__Firmicutes; c__Negativicutes; o__Veillonellales-Selenomonadales; f__Selenomonadaceae; g__Quinella; s__uncultured_bacterium
Asv00110	3-Indole carboxylic acid glucuronide	2.98099e-08	5.54255	Meta	d__Bacteria; p__Firmicutes; c__Clostridia; o__Clostridiales; f__Clostridiaceae; g__Clostridium_sensu_stricto_1
Asv00111	3-Indole carboxylic acid glucuronide	1.58934e-08	5.65163	Meta	d__Bacteria; p__Firmicutes; c__Clostridia; o__Lachnospirales; f__Lachnospiraceae
Asv00112	3-Indole carboxylic acid glucuronide	0.0089112	2.63275	binary	d__Bacteria; p__Firmicutes; c__Clostridia; o__Lachnospirales; f__Lachnospiraceae; g__Roseburia
Asv00113	3-Indole carboxylic acid glucuronide	6.72804e-06	4.50212	Meta	d__Bacteria; p__Firmicutes; c__Bacilli; o__Erysipelotrichales; f__Erysipelatoclostridiaceae; g__UCG-004; s__uncultured_bacterium
Asv00114	3-Indole carboxylic acid glucuronide	6.01474e-05	-4.09919	quantitive	d__Bacteria; p__Firmicutes; c__Clostridia; o__Clostridia_vadinBB60_group; f__Clostridia_vadinBB60_group; g__Clostridia_vadinBB60_group; s__gut_metagenome
Asv00116	3-Indole carboxylic acid glucuronide	0.00627424	2.75264	binary	d__Bacteria; p__Proteobacteria; c__Gammaproteobacteria; o__Aeromonadales; f__Succinivibrionaceae; g__Succinivibrio; s__uncultured_Succinivibrio
Asv00120	3-Indole carboxylic acid glucuronide	0.000969851	3.29913	Meta	d__Bacteria; p__Firmicutes; c__Clostridia; o__Oscillospirales; f__Ruminococcaceae; g__Ruminococcaceae; s__uncultured_bacterium
Asv00121	3-Indole carboxylic acid glucuronide	1.78674e-07	5.22026	Meta	d__Bacteria; p__Spirochaetota; c__Spirochaetia; o__Spirochaetales; f__Spirochaetaceae; g__Treponema
Asv00125	3-Indole carboxylic acid glucuronide	7.89539e-13	7.16296	Meta	d__Bacteria; p__Firmicutes; c__Negativicutes; o__Veillonellales-Selenomonadales; f__Selenomonadaceae; g__Anaerovibrio
Asv00127	3-Indole carboxylic acid glucuronide	5.27627e-05	4.04304	Meta	d__Bacteria; p__Bacteroidota; c__Bacteroidia; o__Bacteroidales; f__Rikenellaceae; g__Rikenellaceae_RC9_gut_group; s__uncultured_Bacteroidales
Asv00129	3-Indole carboxylic acid glucuronide	0.00147611	3.17934	Meta	d__Bacteria; p__Firmicutes; c__Bacilli; o__Erysipelotrichales; f__Erysipelatoclostridiaceae; g__UCG-004; s__uncultured_bacterium
Asv00131	3-Indole carboxylic acid glucuronide	2.4124e-05	4.2905	binary	d__Bacteria; p__Bacteroidota; c__Bacteroidia; o__Bacteroidales; f__Prevotellaceae
Asv00133	3-Indole carboxylic acid glucuronide	0.000892445	3.35627	binary	d__Bacteria; p__Firmicutes; c__Clostridia; o__Oscillospirales; f__UCG-010; g__UCG-010
Asv00136	3-Indole carboxylic acid glucuronide	6.12764e-06	4.52194	Meta	d__Bacteria; p__Firmicutes; c__Clostridia; o__Oscillospirales; f__Oscillospiraceae; g__UCG-005
Asv00137	3-Indole carboxylic acid glucuronide	0.00574454	2.78215	binary	d__Bacteria; p__Bacteroidota; c__Bacteroidia; o__Bacteroidales; f__Bacteroidaceae; g__Bacteroides
Asv00140	3-Indole carboxylic acid glucuronide	0.00144138	3.21682	quantitive	d__Bacteria; p__Firmicutes; c__Clostridia; o__Lachnospirales; f__Lachnospiraceae; g__Frisingicoccus; s__uncultured_bacterium
Asv00142	3-Indole carboxylic acid glucuronide	2.1607e-06	4.73778	Meta	d__Bacteria; p__Firmicutes; c__Clostridia; o__Lachnospirales; f__Lachnospiraceae
Asv00146	3-Indole carboxylic acid glucuronide	5.98634e-08	5.56036	binary	d__Bacteria; p__Bacteroidota; c__Bacteroidia; o__Bacteroidales; f__Prevotellaceae
Asv00154	3-Indole carboxylic acid glucuronide	0.000580859	3.47781	binary	d__Bacteria; p__Firmicutes; c__Clostridia; o__Lachnospirales; f__Lachnospiraceae
Asv00159	3-Indole carboxylic acid glucuronide	2.73028e-07	5.14117	Meta	d__Bacteria; p__Firmicutes; c__Clostridia; o__Lachnospirales; f__Lachnospiraceae; g__Lachnospira; s__uncultured_bacterium
Asv00162	3-Indole carboxylic acid glucuronide	8.21887e-07	5.03672	binary	d__Bacteria; p__Firmicutes; c__Clostridia; o__Lachnospirales; f__Lachnospiraceae
Asv00163	3-Indole carboxylic acid glucuronide	3.03633e-07	5.12118	Meta	d__Bacteria; p__Firmicutes; c__Bacilli; o__Lactobacillales; f__Lactobacillaceae; g__Lactobacillus
Asv00164	3-Indole carboxylic acid glucuronide	0.000159472	-3.83006	quantitive	d__Bacteria; p__Bacteroidota; c__Bacteroidia; o__Bacteroidales; f__Rikenellaceae
Asv00168	3-Indole carboxylic acid glucuronide	2.22797e-05	4.24073	Meta	d__Bacteria; p__Bacteroidota; c__Bacteroidia; o__Bacteroidales; f__Muribaculaceae; g__Muribaculaceae; s__uncultured_Porphyromonadaceae
Asv00170	3-Indole carboxylic acid glucuronide	1.80488e-06	4.77413	Meta	d__Bacteria; p__Bacteroidota; c__Bacteroidia; o__Bacteroidales; f__Muribaculaceae; g__Muribaculaceae; s__uncultured_bacterium
Asv00174	3-Indole carboxylic acid glucuronide	0.00200475	-3.08953	Meta	d__Bacteria; p__Bacteroidota; c__Bacteroidia; o__Bacteroidales; f__Prevotellaceae; g__Alloprevotella; s__uncultured_Bacteroidales
Asv00179	3-Indole carboxylic acid glucuronide	3.71801e-05	4.1875	binary	d__Bacteria; p__Bacteroidota; c__Bacteroidia; o__Bacteroidales; f__Prevotellaceae; g__Prevotella
Asv00191	3-Indole carboxylic acid glucuronide	0.000134579	3.8684	binary	d__Bacteria; p__Bacteroidota; c__Bacteroidia; o__Bacteroidales; f__p-2534-18B5_gut_group; g__p-2534-18B5_gut_group; s__uncultured_bacterium
Asv00193	3-Indole carboxylic acid glucuronide	5.08935e-06	4.64585	binary	d__Bacteria; p__Verrucomicrobiota; c__Kiritimatiellae; o__WCHB1-41; f__WCHB1-41; g__WCHB1-41
Asv00195	3-Indole carboxylic acid glucuronide	2.06416e-05	4.25784	Meta	d__Bacteria; p__Firmicutes; c__Clostridia; o__Oscillospirales; f__Oscillospiraceae; g__UCG-005
Asv00200	3-Indole carboxylic acid glucuronide	0.00091061	3.31678	Meta	d__Bacteria; p__Bacteroidota; c__Bacteroidia; o__Bacteroidales; f__Prevotellaceae; g__Prevotellaceae_UCG-003; s__uncultured_bacterium
Asv00205	3-Indole carboxylic acid glucuronide	0.00244282	3.05643	binary	d__Bacteria; p__Firmicutes; c__Clostridia; o__Lachnospirales; f__Lachnospiraceae
Asv00206	3-Indole carboxylic acid glucuronide	3.15612e-07	5.2327	binary	d__Bacteria; p__Cyanobacteria; c__Vampirivibrionia; o__Gastranaerophilales; f__Gastranaerophilales; g__Gastranaerophilales
Asv00207	3-Indole carboxylic acid glucuronide	0.000636096	3.41574	Meta	d__Bacteria; p__Verrucomicrobiota; c__Kiritimatiellae; o__WCHB1-41; f__WCHB1-41; g__WCHB1-41
Asv00222	3-Indole carboxylic acid glucuronide	0.00265716	3.03032	binary	d__Bacteria; p__Bacteroidota; c__Bacteroidia; o__Bacteroidales; f__Prevotellaceae; g__Prevotella
Asv00223	3-Indole carboxylic acid glucuronide	1.12828e-09	6.29017	binary	d__Bacteria; p__Firmicutes; c__Clostridia; o__Lachnospirales; f__Lachnospiraceae; g__Lachnospiraceae_UCG-003; s__uncultured_bacterium
Asv00233	3-Indole carboxylic acid glucuronide	9.36134e-07	4.90461	Meta	d__Bacteria; p__Firmicutes; c__Bacilli; o__Erysipelotrichales; f__Erysipelatoclostridiaceae; g__UCG-004; s__uncultured_bacterium
Asv00234	3-Indole carboxylic acid glucuronide	0.000132202	3.87297	binary	d__Bacteria; p__Spirochaetota; c__Spirochaetia; o__Spirochaetales; f__Spirochaetaceae; g__Treponema
Asv00236	3-Indole carboxylic acid glucuronide	7.8549e-05	4.00444	binary	d__Bacteria; p__Firmicutes; c__Bacilli; o__Acholeplasmatales; f__Acholeplasmataceae; g__Anaeroplasma; s__uncultured_bacterium
Asv00238	3-Indole carboxylic acid glucuronide	1.34279e-06	4.83331	Meta	d__Bacteria; p__Firmicutes; c__Clostridia; o__Lachnospirales; f__Lachnospiraceae
Asv00239	3-Indole carboxylic acid glucuronide	0.00044207	3.55334	binary	d__Bacteria; p__Firmicutes; c__Bacilli; o__Acholeplasmatales; f__Acholeplasmataceae; g__Anaeroplasma; s__uncultured_bacterium
Asv00249	3-Indole carboxylic acid glucuronide	0.00404465	2.89716	binary	d__Bacteria; p__Firmicutes; c__Clostridia; o__Clostridia_vadinBB60_group; f__Clostridia_vadinBB60_group; g__Clostridia_vadinBB60_group
Asv00251	3-Indole carboxylic acid glucuronide	0.00724903	2.7038	binary	d__Bacteria; p__Firmicutes; c__Clostridia; o__Christensenellales; f__Christensenellaceae; g__Christensenellaceae_R-7_group; s__uncultured_prokaryote
Asv00257	3-Indole carboxylic acid glucuronide	0.000222967	3.69146	Meta	d__Bacteria; p__Actinobacteriota; c__Coriobacteriia; o__Coriobacteriales; f__uncultured; g__uncultured; s__uncultured_bacterium
Asv00260	3-Indole carboxylic acid glucuronide	0.00103093	3.31465	binary	d__Bacteria; p__Patescibacteria; c__Saccharimonadia; o__Saccharimonadales; f__Saccharimonadaceae; g__Candidatus_Saccharimonas; s__uncultured_bacterium
Asv00262	3-Indole carboxylic acid glucuronide	0.000699856	3.42549	binary	d__Bacteria; p__Firmicutes; c__Negativicutes; o__Veillonellales-Selenomonadales; f__Selenomonadaceae; g__Anaerovibrio; s__uncultured_bacterium
Asv00271	3-Indole carboxylic acid glucuronide	0.00743866	2.69499	binary	d__Bacteria; p__Firmicutes; c__Clostridia; o__Lachnospirales; f__Lachnospiraceae
Asv00275	3-Indole carboxylic acid glucuronide	0.00439949	2.86992	binary	d__Bacteria; p__Spirochaetota; c__Spirochaetia; o__Spirochaetales; f__Spirochaetaceae; g__Treponema
Asv00277	3-Indole carboxylic acid glucuronide	1.09245e-05	4.47421	binary	d__Bacteria; p__Firmicutes; c__Clostridia; o__Lachnospirales; f__Lachnospiraceae; g__Acetitomaculum; s__uncultured_bacterium
Asv00281	3-Indole carboxylic acid glucuronide	3.64197e-09	6.08157	binary	d__Bacteria; p__Firmicutes; c__Clostridia; o__Lachnospirales; f__Lachnospiraceae
Asv00288	3-Indole carboxylic acid glucuronide	3.67663e-05	4.12691	Meta	d__Bacteria; p__Spirochaetota; c__Spirochaetia; o__Spirochaetales; f__Spirochaetaceae; g__Treponema
Asv00289	3-Indole carboxylic acid glucuronide	0.00441929	2.86846	binary	d__Bacteria; p__Firmicutes; c__Clostridia; o__Oscillospirales; f__Oscillospiraceae; g__UCG-005; s__uncultured_bacterium
Asv00292	3-Indole carboxylic acid glucuronide	0.000913923	3.34944	binary	d__Bacteria; p__Cyanobacteria; c__Vampirivibrionia; o__Gastranaerophilales; f__Gastranaerophilales; g__Gastranaerophilales
Asv00293	3-Indole carboxylic acid glucuronide	0.000214052	3.748	binary	d__Bacteria; p__Firmicutes; c__Clostridia; o__Oscillospirales; f__UCG-010; g__UCG-010; s__uncultured_bacterium
Asv00294	3-Indole carboxylic acid glucuronide	0.00816535	-2.66886	quantitive	d__Bacteria; p__Firmicutes; c__Clostridia; o__Peptostreptococcales-Tissierellales; f__Anaerovoracaceae; g__Family_XIII_AD3011_group
Asv00297	3-Indole carboxylic acid glucuronide	0.000565558	3.48525	binary	d__Bacteria; p__Firmicutes; c__Clostridia; o__Oscillospirales; f__Butyricicoccaceae
Asv00300	3-Indole carboxylic acid glucuronide	2.91627e-11	6.9115	binary	d__Bacteria; p__Verrucomicrobiota; c__Kiritimatiellae; o__WCHB1-41; f__WCHB1-41; g__WCHB1-41; s__uncultured_bacterium
Asv00303	3-Indole carboxylic acid glucuronide	9.83798e-05	3.94802	binary	d__Bacteria; p__Firmicutes; c__Clostridia; o__Clostridia_vadinBB60_group; f__Clostridia_vadinBB60_group; g__Clostridia_vadinBB60_group; s__uncultured_bacterium
Asv00309	3-Indole carboxylic acid glucuronide	0.0077155	-2.69456	quantitive	d__Bacteria; p__Firmicutes; c__Clostridia; o__Lachnospirales; f__Lachnospiraceae; g__Lachnospiraceae_NK4A136_group
Asv00312	3-Indole carboxylic acid glucuronide	1.48701e-08	5.82399	binary	d__Bacteria; p__Firmicutes; c__Clostridia; o__Clostridia_vadinBB60_group; f__Clostridia_vadinBB60_group; g__Clostridia_vadinBB60_group
Asv00316	3-Indole carboxylic acid glucuronide	0.000423498	3.52499	Meta	d__Bacteria; p__Spirochaetota; c__Spirochaetia; o__Spirochaetales; f__Spirochaetaceae; g__Treponema; s__uncultured_bacterium
Asv00321	3-Indole carboxylic acid glucuronide	0.000668438	3.40221	Meta	d__Bacteria; p__Firmicutes; c__Clostridia; o__Lachnospirales; f__Lachnospiraceae
Asv00327	3-Indole carboxylic acid glucuronide	0.000207321	3.75639	binary	d__Bacteria; p__Cyanobacteria; c__Vampirivibrionia; o__Gastranaerophilales; f__Gastranaerophilales; g__Gastranaerophilales; s__uncultured_rumen
Asv00329	3-Indole carboxylic acid glucuronide	6.36057e-06	4.51404	Meta	d__Bacteria; p__Spirochaetota; c__Spirochaetia; o__Spirochaetales; f__Spirochaetaceae; g__Treponema; s__uncultured_bacterium
Asv00333	3-Indole carboxylic acid glucuronide	0.000384043	3.59177	binary	d__Bacteria; p__Firmicutes; c__Clostridia; o__Oscillospirales; f__UCG-010; g__UCG-010
Asv00347	3-Indole carboxylic acid glucuronide	0.000748822	3.37105	Meta	d__Bacteria; p__Firmicutes; c__Clostridia; o__Lachnospirales; f__Lachnospiraceae; g__Oribacterium; s__uncultured_bacterium
Asv00361	3-Indole carboxylic acid glucuronide	0.00130504	3.21487	Meta	d__Bacteria; p__Firmicutes; c__Bacilli; o__Lactobacillales; f__Lactobacillaceae; g__Lactobacillus
Asv00375	3-Indole carboxylic acid glucuronide	2.05516e-05	4.25881	Meta	d__Bacteria; p__Spirochaetota; c__Spirochaetia; o__Spirochaetales; f__Spirochaetaceae; g__Treponema; s__Treponema_porcinum
Asv00393	3-Indole carboxylic acid glucuronide	0.000444984	3.51186	Meta	d__Bacteria; p__Bacteroidota; c__Bacteroidia; o__Bacteroidales; f__Bacteroidaceae; g__Bacteroides
Asv00400	3-Indole carboxylic acid glucuronide	7.96431e-07	4.93624	Meta	d__Bacteria; p__Bacteroidota; c__Bacteroidia; o__Bacteroidales; f__Prevotellaceae
Asv00424	3-Indole carboxylic acid glucuronide	5.51838e-05	4.09166	binary	d__Bacteria; p__Verrucomicrobiota; c__Kiritimatiellae; o__WCHB1-41; f__WCHB1-41; g__WCHB1-41; s__uncultured_bacterium
Asv00439	3-Indole carboxylic acid glucuronide	4.23995e-05	4.15581	binary	d__Bacteria; p__Spirochaetota; c__Spirochaetia; o__Spirochaetales; f__Spirochaetaceae; g__Treponema
Asv00443	3-Indole carboxylic acid glucuronide	0.00242308	3.03279	Meta	d__Bacteria; p__Firmicutes; c__Clostridia; o__Oscillospirales; f__Oscillospiraceae
Asv00451	3-Indole carboxylic acid glucuronide	2.03623e-05	4.26088	Meta	d__Bacteria; p__Firmicutes; c__Clostridia; o__Lachnospirales; f__Lachnospiraceae
Asv00455	3-Indole carboxylic acid glucuronide	1.20645e-06	4.85457	Meta	d__Bacteria; p__Firmicutes; c__Clostridia; o__Clostridiales; f__Clostridiaceae; g__Clostridium_sensu_stricto_1; s__Clostridium_butyricum
Asv00469	3-Indole carboxylic acid glucuronide	3.89024e-05	4.1766	binary	d__Bacteria; p__Firmicutes; c__Clostridia; o__Oscillospirales; f__UCG-010; g__UCG-010; s__uncultured_bacterium
Asv00490	3-Indole carboxylic acid glucuronide	9.37631e-05	3.96012	binary	d__Bacteria; p__Spirochaetota; c__Spirochaetia; o__Spirochaetales; f__Spirochaetaceae; g__Treponema
Asv00499	3-Indole carboxylic acid glucuronide	1.06608e-05	-4.57524	quantitive	d__Bacteria; p__Firmicutes; c__Clostridia; o__Clostridia_vadinBB60_group; f__Clostridia_vadinBB60_group; g__Clostridia_vadinBB60_group; s__gut_metagenome
Asv00522	3-Indole carboxylic acid glucuronide	0.000306958	3.65228	binary	d__Bacteria; p__Bacteroidota; c__Bacteroidia; o__Bacteroidales; f__Bacteroidaceae; g__Bacteroides
Asv00542	3-Indole carboxylic acid glucuronide	9.81414e-05	3.89514	Meta	d__Bacteria; p__Bacteroidota; c__Bacteroidia; o__Bacteroidales; f__Rikenellaceae; g__Rikenellaceae_RC9_gut_group; s__uncultured_beta
Asv00549	3-Indole carboxylic acid glucuronide	0.00133814	3.23832	binary	d__Bacteria; p__Cyanobacteria; c__Vampirivibrionia; o__Gastranaerophilales; f__Gastranaerophilales; g__Gastranaerophilales; s__Clostridium_sp.
Asv00554	3-Indole carboxylic acid glucuronide	0.000532749	-3.54077	quantitive	d__Bacteria; p__Firmicutes; c__Clostridia; o__Oscillospirales; f__Oscillospiraceae; g__UCG-002
Asv00609	3-Indole carboxylic acid glucuronide	0.00740724	-2.67796	Meta	d__Bacteria; p__Firmicutes; c__Clostridia; o__Clostridiales; f__Clostridiaceae; g__Clostridium_sensu_stricto_1
Asv00623	3-Indole carboxylic acid glucuronide	1.61052e-06	-4.94793	quantitive	d__Bacteria; p__Fusobacteriota; c__Fusobacteriia; o__Fusobacteriales; f__Fusobacteriaceae; g__Fusobacterium; s__Fusobacterium_mortiferum
Asv00627	3-Indole carboxylic acid glucuronide	0.00859951	2.64511	binary	d__Bacteria; p__Firmicutes; c__Clostridia; o__Lachnospirales; f__Lachnospiraceae; g__Roseburia
Asv00654	3-Indole carboxylic acid glucuronide	5.05445e-05	4.11313	binary	d__Bacteria; p__Cyanobacteria; c__Vampirivibrionia; o__Gastranaerophilales; f__Gastranaerophilales; g__Gastranaerophilales; s__uncultured_bacterium
Asv00669	3-Indole carboxylic acid glucuronide	1.04014e-05	-4.50039	quantitive	d__Bacteria; p__Bacteroidota; c__Bacteroidia; o__Bacteroidales; f__Bacteroidaceae; g__Bacteroides
Asv00716	3-Indole carboxylic acid glucuronide	6.85633e-06	-4.63824	quantitive	d__Bacteria; p__Bacteroidota; c__Bacteroidia; o__Bacteroidales; f__Prevotellaceae; g__Alloprevotella; s__uncultured_bacterium
Asv00724	3-Indole carboxylic acid glucuronide	0.000301575	3.65703	binary	d__Bacteria; p__Bacteroidota; c__Bacteroidia; o__Bacteroidales
Asv00766	3-Indole carboxylic acid glucuronide	0.00143125	3.21839	binary	d__Bacteria; p__Firmicutes; c__Clostridia; o__Oscillospirales; f__UCG-010; g__UCG-010; s__uncultured_bacterium
Asv00775	3-Indole carboxylic acid glucuronide	0.00197484	3.12166	binary	d__Bacteria; p__Bacteroidota; c__Bacteroidia; o__Bacteroidales; f__Rikenellaceae; g__Rikenellaceae_RC9_gut_group; s__uncultured_bacterium
Asv00787	3-Indole carboxylic acid glucuronide	0.000100807	3.94187	binary	d__Bacteria; p__Firmicutes; c__Clostridia; o__Oscillospirales; f__Ruminococcaceae; g__Paludicola; s__uncultured_bacterium
Asv00858	3-Indole carboxylic acid glucuronide	0.00108026	3.30107	binary	d__Bacteria; p__Bacteroidota; c__Bacteroidia; o__Bacteroidales; f__Rikenellaceae; g__Rikenellaceae_RC9_gut_group; s__uncultured_Bacteroidales
Asv00872	3-Indole carboxylic acid glucuronide	0.000894723	3.3217	Meta	d__Bacteria; p__Bacteroidota; c__Bacteroidia; o__Bacteroidales; f__Muribaculaceae; g__Muribaculaceae; s__uncultured_bacterium
Asv00978	3-Indole carboxylic acid glucuronide	0.00263746	3.00711	Meta	d__Bacteria; p__Fibrobacterota; c__Fibrobacteria; o__Fibrobacterales; f__Fibrobacteraceae; g__Fibrobacter; s__Fibrobacter_intestinalis
Asv00985	3-Indole carboxylic acid glucuronide	0.00486563	2.83704	binary	d__Bacteria; p__Firmicutes; c__Clostridia; o__Oscillospirales; f__Oscillospiraceae
Asv01014	3-Indole carboxylic acid glucuronide	0.00825404	2.6415	Meta	d__Bacteria; p__Bacteroidota; c__Bacteroidia; o__Bacteroidales; f__Rikenellaceae; g__Rikenellaceae_RC9_gut_group; s__uncultured_bacterium
Asv01029	3-Indole carboxylic acid glucuronide	0.00278745	2.99025	Meta	d__Bacteria; p__Firmicutes; c__Clostridia; o__Oscillospirales; f__Oscillospiraceae; g__Oscillospira; s__uncultured_bacterium
Asv01045	3-Indole carboxylic acid glucuronide	0.00550786	2.77573	Meta	d__Bacteria; p__Spirochaetota; c__Spirochaetia; o__Spirochaetales; f__Spirochaetaceae; g__Treponema
Asv01047	3-Indole carboxylic acid glucuronide	0.000294126	3.66373	binary	d__Bacteria; p__Bacteroidota; c__Bacteroidia; o__Bacteroidales; f__Rikenellaceae; g__Rikenellaceae_RC9_gut_group; s__uncultured_bacterium
Asv01052	3-Indole carboxylic acid glucuronide	0.000394993	3.58412	binary	d__Bacteria; p__Cyanobacteria; c__Vampirivibrionia; o__Gastranaerophilales; f__Gastranaerophilales; g__Gastranaerophilales; s__Candidatus_Gastranaerophilales
Asv01055	3-Indole carboxylic acid glucuronide	0.00391965	-2.90994	quantitive	d__Bacteria; p__Bacteroidota; c__Bacteroidia; o__Bacteroidales; f__Prevotellaceae; g__Alloprevotella
Asv01062	3-Indole carboxylic acid glucuronide	0.00296418	2.99612	binary	d__Bacteria; p__Cyanobacteria; c__Vampirivibrionia; o__Gastranaerophilales; f__Gastranaerophilales; g__Gastranaerophilales; s__uncultured_bacterium
Asv01065	3-Indole carboxylic acid glucuronide	6.05848e-05	4.06874	binary	d__Bacteria; p__Firmicutes; c__Bacilli; o__Acholeplasmatales; f__Acholeplasmataceae; g__Anaeroplasma; s__uncultured_rumen
Asv01073	3-Indole carboxylic acid glucuronide	1.98671e-06	4.75477	Meta	d__Bacteria; p__Firmicutes; c__Clostridia; o__Oscillospirales; f__Ruminococcaceae; g__UCG-001; s__uncultured_bacterium
Asv01152	3-Indole carboxylic acid glucuronide	0.00814952	2.66368	binary	d__Bacteria; p__Bacteroidota; c__Bacteroidia; o__Bacteroidales; f__Rikenellaceae; g__Rikenellaceae_RC9_gut_group; s__uncultured_bacterium
Asv01180	3-Indole carboxylic acid glucuronide	0.000279061	3.67778	binary	d__Bacteria; p__Cyanobacteria; c__Vampirivibrionia; o__Gastranaerophilales; f__Gastranaerophilales; g__Gastranaerophilales; s__uncultured_bacterium
Asv01184	3-Indole carboxylic acid glucuronide	0.00823963	2.64209	Meta	d__Bacteria; p__Firmicutes; c__Clostridia; o__Lachnospirales; f__Lachnospiraceae
Asv01232	3-Indole carboxylic acid glucuronide	0.00346033	2.94717	binary	d__Bacteria; p__Bacteroidota; c__Bacteroidia; o__Bacteroidales; f__Rikenellaceae; g__Rikenellaceae_RC9_gut_group; s__uncultured_bacterium
Asv01278	3-Indole carboxylic acid glucuronide	0.00343161	2.92617	Meta	d__Bacteria; p__Firmicutes; c__Clostridia; o__Oscillospirales; f__Oscillospiraceae; g__NK4A214_group
Asv01291	3-Indole carboxylic acid glucuronide	0.000793084	-3.44846	quantitive	d__Bacteria; p__Campilobacterota; c__Campylobacteria; o__Campylobacterales; f__Helicobacteraceae; g__Helicobacter; s__Helicobacter_rodentium
Asv01388	3-Indole carboxylic acid glucuronide	0.00200264	3.1174	binary	d__Bacteria; p__Firmicutes; c__Clostridia; o__Oscillospirales; f__Butyricicoccaceae; g__UCG-009; s__uncultured_bacterium
Asv01815	3-Indole carboxylic acid glucuronide	2.02755e-05	-4.26183	Meta	d__Bacteria; p__Firmicutes; c__Clostridia; o__Lachnospirales; f__Lachnospiraceae
Asv01831	3-Indole carboxylic acid glucuronide	4.46284e-05	4.1434	binary	d__Bacteria; p__Bacteroidota; c__Bacteroidia; o__Bacteroidales; f__Rikenellaceae; g__Rikenellaceae_RC9_gut_group; s__wallaby_gut
Asv01892	3-Indole carboxylic acid glucuronide	0.000539679	-3.60036	quantitive	d__Bacteria; p__Bacteroidota; c__Bacteroidia; o__Bacteroidales; f__Rikenellaceae; g__Rikenellaceae_RC9_gut_group; s__uncultured_bacterium
Asv01908	3-Indole carboxylic acid glucuronide	8.61816e-05	-3.98128	binary	d__Bacteria; p__Bacteroidota; c__Bacteroidia; o__Bacteroidales; f__Bacteroidaceae; g__Bacteroides
Asv02222	3-Indole carboxylic acid glucuronide	1.1709e-05	-4.54388	quantitive	d__Bacteria; p__Bacteroidota; c__Bacteroidia; o__Bacteroidales; f__Bacteroidaceae; g__Bacteroides
Asv02446	3-Indole carboxylic acid glucuronide	2.09247e-05	-4.25479	Meta	d__Bacteria; p__Bacteroidota; c__Bacteroidia; o__Bacteroidales; f__Bacteroidaceae; g__Bacteroides
Asv02598	3-Indole carboxylic acid glucuronide	0.00227438	3.07846	binary	d__Bacteria; p__Firmicutes; c__Clostridia; o__Clostridia_vadinBB60_group; f__Clostridia_vadinBB60_group; g__Clostridia_vadinBB60_group; s__uncultured_bacterium
Asv03053	3-Indole carboxylic acid glucuronide	0.000766333	3.36468	Meta	d__Bacteria; p__Bacteroidota; c__Bacteroidia; o__Bacteroidales; f__Prevotellaceae; g__Prevotellaceae_UCG-001; s__uncultured_rumen
Asv03415	3-Indole carboxylic acid glucuronide	5.00265e-05	-4.0555	Meta	d__Bacteria; p__Fusobacteriota; c__Fusobacteriia; o__Fusobacteriales; f__Fusobacteriaceae; g__Fusobacterium; s__Fusobacterium_mortiferum
Asv03462	3-Indole carboxylic acid glucuronide	0.0076597	2.68498	binary	d__Bacteria; p__Bacteroidota; c__Bacteroidia; o__Bacteroidales; f__Rikenellaceae; g__Rikenellaceae_RC9_gut_group; s__uncultured_bacterium
Asv03463	3-Indole carboxylic acid glucuronide	0.0003587	3.56874	Meta	d__Bacteria; p__Cyanobacteria; c__Vampirivibrionia; o__Gastranaerophilales; f__Gastranaerophilales; g__Gastranaerophilales
Asv03486	3-Indole carboxylic acid glucuronide	0.0056523	2.7673	Meta	d__Bacteria; p__Firmicutes; c__Clostridia; o__Oscillospirales; f__Ruminococcaceae; g__Ruminococcus
Asv03980	3-Indole carboxylic acid glucuronide	0.00296184	2.97167	Meta	d__Bacteria; p__Firmicutes; c__Clostridia; o__Oscillospirales; f__UCG-010; g__UCG-010
Asv04465	3-Indole carboxylic acid glucuronide	0.00740891	-2.67788	Meta	d__Bacteria; p__Bacteroidota; c__Bacteroidia; o__Bacteroidales; f__Bacteroidaceae; g__Bacteroides; s__Bacteroides_coprophilus
Asv04637	3-Indole carboxylic acid glucuronide	0.000888175	-3.35765	binary	d__Bacteria; p__Firmicutes; c__Clostridia; o__Lachnospirales; f__Lachnospiraceae
Asv00003	Dopamine	7.4598e-05	4.01728	binary	d__Bacteria; p__Firmicutes; c__Clostridia; o__Clostridia_vadinBB60_group; f__Clostridia_vadinBB60_group; g__Clostridia_vadinBB60_group; s__uncultured_bacterium
Asv00004	Dopamine	0.0085576	-2.62924	Meta	d__Bacteria; p__Proteobacteria; c__Gammaproteobacteria; o__Enterobacterales; f__Enterobacteriaceae; g__Escherichia-Shigella
Asv00006	Dopamine	2.78333e-06	4.77895	quantitive	d__Bacteria; p__Firmicutes; c__Bacilli; o__Lactobacillales; f__Lactobacillaceae; g__Lactobacillus
Asv00007	Dopamine	1.33207e-05	4.35477	Meta	d__Bacteria; p__Firmicutes; c__Clostridia; o__Lachnospirales; f__Lachnospiraceae; g__Lachnospiraceae_XPB1014_group; s__uncultured_bacterium
Asv00009	Dopamine	0.000204651	3.76027	quantitive	d__Bacteria; p__Spirochaetota; c__Spirochaetia; o__Spirochaetales; f__Spirochaetaceae; g__Sphaerochaeta; s__uncultured_bacterium
Asv00010	Dopamine	0.00549504	2.79719	quantitive	d__Bacteria; p__Bacteroidota; c__Bacteroidia; o__Bacteroidales; f__Bacteroidales_RF16_group; g__Bacteroidales_RF16_group; s__uncultured_bacterium
Asv00011	Dopamine	5.38285e-06	4.63343	binary	d__Bacteria; p__Firmicutes; c__Clostridia; o__Clostridia_vadinBB60_group; f__Clostridia_vadinBB60_group; g__Clostridia_vadinBB60_group
Asv00012	Dopamine	0.00392057	2.9072	binary	d__Bacteria; p__Firmicutes; c__Clostridia; o__Lachnospirales; f__Lachnospiraceae; g__Lachnospiraceae_AC2044_group; s__uncultured_bacterium
Asv00014	Dopamine	0.000100483	3.94554	quantitive	d__Bacteria; p__Spirochaetota; c__Spirochaetia; o__Spirochaetales; f__Spirochaetaceae; g__Sphaerochaeta; s__uncultured_prokaryote
Asv00017	Dopamine	9.42941e-07	4.90319	Meta	d__Bacteria; p__Bacteroidota; c__Bacteroidia; o__Bacteroidales; f__p-251-o5; g__p-251-o5; s__uncultured_bacterium
Asv00018	Dopamine	0.000470519	3.497	Meta	d__Bacteria; p__Bacteroidota; c__Bacteroidia; o__Bacteroidales; f__Prevotellaceae; g__Prevotella
Asv00020	Dopamine	4.23227e-05	4.09442	Meta	d__Bacteria; p__Bacteroidota; c__Bacteroidia; o__Bacteroidales; f__Prevotellaceae
Asv00021	Dopamine	3.15614e-06	4.75071	binary	d__Bacteria; p__Bacteroidota; c__Bacteroidia; o__Bacteroidales; f__Bacteroidales_RF16_group; g__Bacteroidales_RF16_group; s__uncultured_bacterium
Asv00025	Dopamine	0.00589448	2.77355	binary	d__Bacteria; p__Bacteroidota; c__Bacteroidia; o__Bacteroidales; f__Prevotellaceae; g__Prevotellaceae_NK3B31_group; s__uncultured_bacterium
Asv00027	Dopamine	1.49237e-05	4.32981	Meta	d__Bacteria; p__Firmicutes; c__Negativicutes; o__Veillonellales-Selenomonadales; f__Selenomonadaceae; g__Anaerovibrio; s__uncultured_rumen
Asv00028	Dopamine	0.00122881	3.26396	quantitive	d__Bacteria; p__Bacteroidota; c__Bacteroidia; o__Bacteroidales; f__Rikenellaceae; g__Rikenellaceae_RC9_gut_group; s__uncultured_bacterium
Asv00029	Dopamine	0.00409424	2.89323	binary	d__Bacteria; p__Bacteroidota; c__Bacteroidia; o__Bacteroidales; f__Prevotellaceae; g__Prevotella
Asv00030	Dopamine	0.00220519	3.06111	Meta	d__Bacteria; p__Bacteroidota; c__Bacteroidia; o__Bacteroidales; f__Prevotellaceae; g__Prevotella
Asv00034	Dopamine	2.88077e-05	-4.24849	quantitive	d__Bacteria; p__Firmicutes; c__Clostridia; o__Peptostreptococcales-Tissierellales; f__Peptostreptococcaceae; g__Terrisporobacter; s__uncultured_bacterium
Asv00035	Dopamine	0.000115892	3.85466	Meta	d__Bacteria; p__Verrucomicrobiota; c__Kiritimatiellae; o__WCHB1-41; f__WCHB1-41; g__WCHB1-41
Asv00037	Dopamine	3.66563e-05	4.19091	binary	d__Bacteria; p__Bacteroidota; c__Bacteroidia; o__Bacteroidales; f__Bacteroidaceae; g__Bacteroides
Asv00038	Dopamine	0.00668862	2.7311	binary	d__Bacteria; p__Spirochaetota; c__Spirochaetia; o__Spirochaetales; f__Spirochaetaceae; g__Sphaerochaeta; s__uncultured_bacterium
Asv00039	Dopamine	4.58367e-05	-4.13841	quantitive	d__Bacteria; p__Bacteroidota; c__Bacteroidia; o__Bacteroidales; f__Prevotellaceae; g__Alloprevotella
Asv00041	Dopamine	4.21436e-06	-4.69023	quantitive	d__Bacteria; p__Bacteroidota; c__Bacteroidia; o__Bacteroidales; f__Prevotellaceae; g__Prevotellaceae_UCG-003
Asv00042	Dopamine	0.000218358	3.74276	binary	d__Bacteria; p__Verrucomicrobiota; c__Kiritimatiellae; o__WCHB1-41; f__WCHB1-41; g__WCHB1-41; s__uncultured_bacterium
Asv00043	Dopamine	2.83732e-07	5.13394	Meta	d__Bacteria; p__Bacteroidota; c__Bacteroidia; o__Bacteroidales; f__Bacteroidales_RF16_group; g__Bacteroidales_RF16_group
Asv00044	Dopamine	0.000118992	3.84819	Meta	d__Bacteria; p__Firmicutes; c__Clostridia; o__Lachnospirales; f__Lachnospiraceae
Asv00045	Dopamine	2.23519e-06	4.73091	Meta	d__Bacteria; p__Bacteroidota; c__Bacteroidia; o__Bacteroidales; f__Rikenellaceae; g__Rikenellaceae_RC9_gut_group; s__uncultured_beta
Asv00046	Dopamine	0.000110825	3.86558	Meta	d__Bacteria; p__Bacteroidota; c__Bacteroidia; o__Bacteroidales; f__p-251-o5; g__p-251-o5; s__uncultured_bacterium
Asv00048	Dopamine	0.00438035	2.84939	Meta	d__Bacteria; p__Firmicutes; c__Clostridia; o__Clostridia_vadinBB60_group; f__Clostridia_vadinBB60_group; g__Clostridia_vadinBB60_group; s__uncultured_bacterium
Asv00049	Dopamine	2.0482e-06	4.74861	Meta	d__Bacteria; p__Bacteroidota; c__Bacteroidia; o__Bacteroidales; f__Prevotellaceae; g__Prevotellaceae_UCG-004
Asv00051	Dopamine	0.00883526	2.63573	binary	d__Bacteria; p__Bacteroidota; c__Bacteroidia; o__Bacteroidales; f__p-251-o5; g__p-251-o5; s__uncultured_bacterium
Asv00054	Dopamine	0.000217145	3.80874	quantitive	d__Bacteria; p__Bacteroidota; c__Bacteroidia; o__Bacteroidales; f__p-251-o5; g__p-251-o5; s__uncultured_bacterium
Asv00055	Dopamine	7.55283e-05	4.01439	quantitive	d__Bacteria; p__Firmicutes; c__Bacilli; o__Erysipelotrichales; f__Erysipelotrichaceae; g__Turicibacter
Asv00056	Dopamine	0.00145304	3.2139	binary	d__Bacteria; p__Bacteroidota; c__Bacteroidia; o__Bacteroidales; f__Prevotellaceae; g__Prevotella
Asv00057	Dopamine	2.38385e-07	5.1666	Meta	d__Bacteria; p__Spirochaetota; c__Spirochaetia; o__Spirochaetales; f__Spirochaetaceae; g__Treponema; s__uncultured_bacterium
Asv00059	Dopamine	2.82399e-05	4.18721	Meta	d__Bacteria; p__Firmicutes; c__Clostridia; o__Lachnospirales; f__Lachnospiraceae
Asv00062	Dopamine	0.00154373	-3.19848	quantitive	d__Bacteria; p__Bacteroidota; c__Bacteroidia; o__Bacteroidales; f__Bacteroidaceae; g__Bacteroides
Asv00064	Dopamine	0.00025968	3.65252	Meta	d__Bacteria; p__Firmicutes; c__Clostridia; o__Lachnospirales; f__Lachnospiraceae
Asv00065	Dopamine	1.91533e-05	4.27454	Meta	d__Bacteria; p__Firmicutes; c__Clostridia; o__Lachnospirales; f__Lachnospiraceae
Asv00066	Dopamine	4.83644e-06	4.57176	Meta	d__Bacteria; p__Spirochaetota; c__Spirochaetia; o__Spirochaetales; f__Spirochaetaceae; g__Treponema; s__uncultured_bacterium
Asv00070	Dopamine	3.94499e-05	4.11068	Meta	d__Bacteria; p__Firmicutes; c__Clostridia; o__Lachnospirales; f__Lachnospiraceae
Asv00071	Dopamine	0.00370715	2.94353	quantitive	d__Bacteria; p__Bacteroidota; c__Bacteroidia; o__Bacteroidales; f__Bacteroidales_RF16_group; g__Bacteroidales_RF16_group; s__uncultured_bacterium
Asv00076	Dopamine	0.0052774	2.81501	quantitive	d__Bacteria; p__Bacteroidota; c__Bacteroidia; o__Bacteroidales; f__Bacteroidales_RF16_group; g__Bacteroidales_RF16_group; s__uncultured_bacterium
Asv00080	Dopamine	0.00974374	-2.60155	quantitive	d__Bacteria; p__Firmicutes; c__Bacilli; o__Erysipelotrichales; f__Erysipelotrichaceae; g__uncultured; s__uncultured_bacterium
Asv00084	Dopamine	0.00182668	3.14531	binary	d__Bacteria; p__Bacteroidota; c__Bacteroidia; o__Bacteroidales; f__Rikenellaceae; g__Alistipes; s__uncultured_bacterium
Asv00085	Dopamine	4.21386e-06	4.60055	Meta	d__Bacteria; p__Firmicutes; c__Clostridia
Asv00087	Dopamine	0.00248465	-3.05126	quantitive	d__Bacteria; p__Firmicutes; c__Clostridia; o__Peptostreptococcales-Tissierellales; f__Anaerovoracaceae; g__Family_XIII_AD3011_group; s__uncultured_organism
Asv00089	Dopamine	0.000476982	3.49336	Meta	d__Bacteria; p__Bacteroidota; c__Bacteroidia; o__Bacteroidales; f__Prevotellaceae; g__Prevotellaceae_NK3B31_group
Asv00090	Dopamine	3.7857e-06	-4.71101	quantitive	d__Bacteria; p__Firmicutes; c__Clostridia; o__Peptostreptococcales-Tissierellales; f__Peptostreptococcaceae; g__Romboutsia
Asv00091	Dopamine	0.000634533	3.41641	Meta	d__Bacteria; p__Bacteroidota; c__Bacteroidia; o__Bacteroidales; f__Prevotellaceae; g__Prevotella
Asv00097	Dopamine	0.00539692	2.78234	Meta	d__Bacteria; p__Bacteroidota; c__Bacteroidia; o__Bacteroidales; f__Prevotellaceae; g__Prevotella; s__uncultured_bacterium
Asv00102	Dopamine	1.31877e-08	5.8463	binary	d__Bacteria; p__Firmicutes; c__Clostridia; o__Oscillospirales; f__Ruminococcaceae; g__[Eubacterium]_siraeum_group; s__uncultured_bacterium
Asv00104	Dopamine	1.55587e-05	4.32063	Meta	d__Bacteria; p__Firmicutes; c__Clostridia; o__Lachnospirales; f__Lachnospiraceae
Asv00105	Dopamine	9.77286e-06	4.49956	binary	d__Bacteria; p__Firmicutes; c__Negativicutes; o__Veillonellales-Selenomonadales; f__Selenomonadaceae; g__Anaerovibrio
Asv00106	Dopamine	0.000150019	3.84049	binary	d__Bacteria; p__Bacteroidota; c__Bacteroidia; o__Bacteroidales; f__Bacteroidaceae; g__Bacteroides
Asv00107	Dopamine	2.34064e-05	4.22964	Meta	d__Bacteria; p__Firmicutes; c__Negativicutes; o__Veillonellales-Selenomonadales; f__Selenomonadaceae; g__Quinella; s__uncultured_bacterium
Asv00109	Dopamine	3.23184e-06	-4.65551	Meta	d__Bacteria; p__Bacteroidota; c__Bacteroidia; o__Bacteroidales; f__Prevotellaceae; g__Alloprevotella
Asv00110	Dopamine	3.91893e-07	5.07285	Meta	d__Bacteria; p__Firmicutes; c__Clostridia; o__Clostridiales; f__Clostridiaceae; g__Clostridium_sensu_stricto_1
Asv00111	Dopamine	6.01873e-07	4.99062	Meta	d__Bacteria; p__Firmicutes; c__Clostridia; o__Lachnospirales; f__Lachnospiraceae
Asv00113	Dopamine	8.1672e-06	4.46075	Meta	d__Bacteria; p__Firmicutes; c__Bacilli; o__Erysipelotrichales; f__Erysipelatoclostridiaceae; g__UCG-004; s__uncultured_bacterium
Asv00120	Dopamine	0.00902839	2.62821	binary	d__Bacteria; p__Firmicutes; c__Clostridia; o__Oscillospirales; f__Ruminococcaceae; g__Ruminococcaceae; s__uncultured_bacterium
Asv00121	Dopamine	8.26389e-07	4.92903	Meta	d__Bacteria; p__Spirochaetota; c__Spirochaetia; o__Spirochaetales; f__Spirochaetaceae; g__Treponema
Asv00123	Dopamine	0.00394081	2.88286	Meta	d__Bacteria; p__Verrucomicrobiota; c__Kiritimatiellae; o__WCHB1-41; f__WCHB1-41; g__WCHB1-41; s__uncultured_bacterium
Asv00125	Dopamine	0.000784789	3.3581	Meta	d__Bacteria; p__Firmicutes; c__Negativicutes; o__Veillonellales-Selenomonadales; f__Selenomonadaceae; g__Anaerovibrio
Asv00126	Dopamine	4.68706e-05	4.1315	binary	d__Bacteria; p__Verrucomicrobiota; c__Kiritimatiellae; o__WCHB1-41; f__WCHB1-41; g__WCHB1-41; s__uncultured_bacterium
Asv00127	Dopamine	0.000242712	3.66983	Meta	d__Bacteria; p__Bacteroidota; c__Bacteroidia; o__Bacteroidales; f__Rikenellaceae; g__Rikenellaceae_RC9_gut_group; s__uncultured_Bacteroidales
Asv00131	Dopamine	0.00471266	2.8475	binary	d__Bacteria; p__Bacteroidota; c__Bacteroidia; o__Bacteroidales; f__Prevotellaceae
Asv00133	Dopamine	5.81941e-05	4.02002	Meta	d__Bacteria; p__Firmicutes; c__Clostridia; o__Oscillospirales; f__UCG-010; g__UCG-010
Asv00135	Dopamine	0.00087025	3.36349	binary	d__Bacteria; p__Firmicutes; c__Clostridia; o__Oscillospirales; f__Oscillospiraceae; g__Colidextribacter
Asv00136	Dopamine	0.000304148	3.61174	Meta	d__Bacteria; p__Firmicutes; c__Clostridia; o__Oscillospirales; f__Oscillospiraceae; g__UCG-005
Asv00137	Dopamine	0.0015167	3.20114	binary	d__Bacteria; p__Bacteroidota; c__Bacteroidia; o__Bacteroidales; f__Bacteroidaceae; g__Bacteroides
Asv00140	Dopamine	0.00703354	2.71438	quantitive	d__Bacteria; p__Firmicutes; c__Clostridia; o__Lachnospirales; f__Lachnospiraceae; g__Frisingicoccus; s__uncultured_bacterium
Asv00141	Dopamine	0.00175316	-3.15978	quantitive	d__Bacteria; p__Bacteroidota; c__Bacteroidia; o__Bacteroidales; f__Muribaculaceae; g__Muribaculaceae; s__uncultured_bacterium
Asv00142	Dopamine	0.000195787	3.72439	Meta	d__Bacteria; p__Firmicutes; c__Clostridia; o__Lachnospirales; f__Lachnospiraceae
Asv00146	Dopamine	3.04122e-05	4.23559	binary	d__Bacteria; p__Bacteroidota; c__Bacteroidia; o__Bacteroidales; f__Prevotellaceae
Asv00159	Dopamine	1.59581e-06	4.79885	Meta	d__Bacteria; p__Firmicutes; c__Clostridia; o__Lachnospirales; f__Lachnospiraceae; g__Lachnospira; s__uncultured_bacterium
Asv00162	Dopamine	1.78488e-09	6.01626	Meta	d__Bacteria; p__Firmicutes; c__Clostridia; o__Lachnospirales; f__Lachnospiraceae
Asv00163	Dopamine	0.000124947	3.83621	Meta	d__Bacteria; p__Firmicutes; c__Bacilli; o__Lactobacillales; f__Lactobacillaceae; g__Lactobacillus
Asv00164	Dopamine	1.13377e-05	-4.38995	Meta	d__Bacteria; p__Bacteroidota; c__Bacteroidia; o__Bacteroidales; f__Rikenellaceae
Asv00167	Dopamine	2.94837e-05	4.24297	binary	d__Bacteria; p__Bacteroidota; c__Bacteroidia; o__Bacteroidales; f__Prevotellaceae; g__Prevotellaceae_UCG-003
Asv00169	Dopamine	0.00872253	2.64019	binary	d__Bacteria; p__Bacteroidota; c__Bacteroidia; o__Bacteroidales; f__Prevotellaceae; g__Alloprevotella
Asv00174	Dopamine	0.00602598	-2.74636	Meta	d__Bacteria; p__Bacteroidota; c__Bacteroidia; o__Bacteroidales; f__Prevotellaceae; g__Alloprevotella; s__uncultured_Bacteroidales
Asv00175	Dopamine	0.00468137	2.84968	binary	d__Bacteria; p__Bacteroidota; c__Bacteroidia; o__Bacteroidales; f__Prevotellaceae; g__Prevotella
Asv00191	Dopamine	2.0776e-05	4.32562	binary	d__Bacteria; p__Bacteroidota; c__Bacteroidia; o__Bacteroidales; f__p-2534-18B5_gut_group; g__p-2534-18B5_gut_group; s__uncultured_bacterium
Asv00193	Dopamine	0.00475414	2.84463	binary	d__Bacteria; p__Verrucomicrobiota; c__Kiritimatiellae; o__WCHB1-41; f__WCHB1-41; g__WCHB1-41
Asv00194	Dopamine	0.00594518	-2.78465	quantitive	d__Bacteria; p__Bacteroidota; c__Bacteroidia; o__Bacteroidales; f__Prevotellaceae; g__Alloprevotella; s__uncultured_bacterium
Asv00195	Dopamine	0.000172739	3.75587	Meta	d__Bacteria; p__Firmicutes; c__Clostridia; o__Oscillospirales; f__Oscillospiraceae; g__UCG-005
Asv00198	Dopamine	0.00479387	2.82057	Meta	d__Bacteria; p__Firmicutes; c__Clostridia; o__Lachnospirales; f__Lachnospiraceae
Asv00206	Dopamine	1.39764e-06	4.82534	Meta	d__Bacteria; p__Cyanobacteria; c__Vampirivibrionia; o__Gastranaerophilales; f__Gastranaerophilales; g__Gastranaerophilales
Asv00222	Dopamine	0.00247598	3.05225	binary	d__Bacteria; p__Bacteroidota; c__Bacteroidia; o__Bacteroidales; f__Prevotellaceae; g__Prevotella
Asv00223	Dopamine	2.1228e-11	6.69732	Meta	d__Bacteria; p__Firmicutes; c__Clostridia; o__Lachnospirales; f__Lachnospiraceae; g__Lachnospiraceae_UCG-003; s__uncultured_bacterium
Asv00233	Dopamine	5.01577e-08	5.45075	Meta	d__Bacteria; p__Firmicutes; c__Bacilli; o__Erysipelotrichales; f__Erysipelatoclostridiaceae; g__UCG-004; s__uncultured_bacterium
Asv00234	Dopamine	2.45368e-07	5.1612	Meta	d__Bacteria; p__Spirochaetota; c__Spirochaetia; o__Spirochaetales; f__Spirochaetaceae; g__Treponema
Asv00236	Dopamine	2.7e-07	5.26413	binary	d__Bacteria; p__Firmicutes; c__Bacilli; o__Acholeplasmatales; f__Acholeplasmataceae; g__Anaeroplasma; s__uncultured_bacterium
Asv00238	Dopamine	0.00434161	2.85221	Meta	d__Bacteria; p__Firmicutes; c__Clostridia; o__Lachnospirales; f__Lachnospiraceae
Asv00239	Dopamine	0.000138731	3.86061	binary	d__Bacteria; p__Firmicutes; c__Bacilli; o__Acholeplasmatales; f__Acholeplasmataceae; g__Anaeroplasma; s__uncultured_bacterium
Asv00244	Dopamine	0.00309622	-2.99024	quantitive	d__Bacteria; p__Bacteroidota; c__Bacteroidia; o__Bacteroidales; f__Prevotellaceae; g__Prevotella
Asv00257	Dopamine	0.000622381	3.42167	Meta	d__Bacteria; p__Actinobacteriota; c__Coriobacteriia; o__Coriobacteriales; f__uncultured; g__uncultured; s__uncultured_bacterium
Asv00260	Dopamine	0.00180206	3.14941	binary	d__Bacteria; p__Patescibacteria; c__Saccharimonadia; o__Saccharimonadales; f__Saccharimonadaceae; g__Candidatus_Saccharimonas; s__uncultured_bacterium
Asv00267	Dopamine	0.00148086	-3.17841	Meta	d__Bacteria; p__Bacteroidota; c__Bacteroidia; o__Bacteroidales; f__Tannerellaceae; g__Parabacteroides; s__uncultured_bacterium
Asv00271	Dopamine	1.07452e-05	4.47798	binary	d__Bacteria; p__Firmicutes; c__Clostridia; o__Lachnospirales; f__Lachnospiraceae
Asv00275	Dopamine	0.000158956	3.77664	Meta	d__Bacteria; p__Spirochaetota; c__Spirochaetia; o__Spirochaetales; f__Spirochaetaceae; g__Treponema
Asv00277	Dopamine	0.000624336	3.42082	Meta	d__Bacteria; p__Firmicutes; c__Clostridia; o__Lachnospirales; f__Lachnospiraceae; g__Acetitomaculum; s__uncultured_bacterium
Asv00281	Dopamine	3.53495e-11	6.87978	binary	d__Bacteria; p__Firmicutes; c__Clostridia; o__Lachnospirales; f__Lachnospiraceae
Asv00288	Dopamine	4.9578e-08	5.45282	Meta	d__Bacteria; p__Spirochaetota; c__Spirochaetia; o__Spirochaetales; f__Spirochaetaceae; g__Treponema
Asv00289	Dopamine	0.000109467	3.92103	binary	d__Bacteria; p__Firmicutes; c__Clostridia; o__Oscillospirales; f__Oscillospiraceae; g__UCG-005; s__uncultured_bacterium
Asv00293	Dopamine	5.74018e-06	4.61915	binary	d__Bacteria; p__Firmicutes; c__Clostridia; o__Oscillospirales; f__UCG-010; g__UCG-010; s__uncultured_bacterium
Asv00300	Dopamine	0.000698908	3.42587	binary	d__Bacteria; p__Verrucomicrobiota; c__Kiritimatiellae; o__WCHB1-41; f__WCHB1-41; g__WCHB1-41; s__uncultured_bacterium
Asv00303	Dopamine	0.00238826	3.06341	binary	d__Bacteria; p__Firmicutes; c__Clostridia; o__Clostridia_vadinBB60_group; f__Clostridia_vadinBB60_group; g__Clostridia_vadinBB60_group; s__uncultured_bacterium
Asv00304	Dopamine	0.00175694	-3.15993	quantitive	d__Bacteria; p__Bacteroidota; c__Bacteroidia; o__Bacteroidales; f__Rikenellaceae; g__Rikenellaceae_RC9_gut_group; s__uncultured_bacterium
Asv00312	Dopamine	9.9372e-05	3.94549	binary	d__Bacteria; p__Firmicutes; c__Clostridia; o__Clostridia_vadinBB60_group; f__Clostridia_vadinBB60_group; g__Clostridia_vadinBB60_group
Asv00316	Dopamine	0.000228805	3.68489	Meta	d__Bacteria; p__Spirochaetota; c__Spirochaetia; o__Spirochaetales; f__Spirochaetaceae; g__Treponema; s__uncultured_bacterium
Asv00321	Dopamine	3.48555e-08	5.51511	Meta	d__Bacteria; p__Firmicutes; c__Clostridia; o__Lachnospirales; f__Lachnospiraceae
Asv00327	Dopamine	0.000346836	3.57755	Meta	d__Bacteria; p__Cyanobacteria; c__Vampirivibrionia; o__Gastranaerophilales; f__Gastranaerophilales; g__Gastranaerophilales; s__uncultured_rumen
Asv00329	Dopamine	1.7915e-07	5.34603	binary	d__Bacteria; p__Spirochaetota; c__Spirochaetia; o__Spirochaetales; f__Spirochaetaceae; g__Treponema; s__uncultured_bacterium
Asv00330	Dopamine	0.00165278	3.14643	Meta	d__Bacteria; p__Firmicutes; c__Clostridia; o__Lachnospirales; f__Lachnospiraceae
Asv00333	Dopamine	6.08246e-05	4.00959	Meta	d__Bacteria; p__Firmicutes; c__Clostridia; o__Oscillospirales; f__UCG-010; g__UCG-010
Asv00347	Dopamine	0.00198414	3.12023	binary	d__Bacteria; p__Firmicutes; c__Clostridia; o__Lachnospirales; f__Lachnospiraceae; g__Oribacterium; s__uncultured_bacterium
Asv00353	Dopamine	0.00226599	-3.05296	Meta	d__Bacteria; p__Firmicutes; c__Clostridia; o__Lachnospirales; f__Lachnospiraceae
Asv00375	Dopamine	0.000551087	3.45461	Meta	d__Bacteria; p__Spirochaetota; c__Spirochaetia; o__Spirochaetales; f__Spirochaetaceae; g__Treponema; s__Treponema_porcinum
Asv00380	Dopamine	0.00080789	3.35008	Meta	d__Bacteria; p__Proteobacteria; c__Alphaproteobacteria; o__Rickettsiales; f__Mitochondria; g__Mitochondria; s__uncultured_Alphaproteobacteria
Asv00381	Dopamine	0.000169433	3.80903	binary	d__Bacteria; p__Bacteroidota; c__Bacteroidia; o__Bacteroidales; f__Paludibacteraceae; g__uncultured; s__uncultured_bacterium
Asv00393	Dopamine	0.00424644	2.88142	binary	d__Bacteria; p__Bacteroidota; c__Bacteroidia; o__Bacteroidales; f__Bacteroidaceae; g__Bacteroides
Asv00398	Dopamine	0.000648078	3.44715	binary	d__Bacteria; p__Firmicutes; c__Clostridia; o__Lachnospirales; f__Lachnospiraceae
Asv00400	Dopamine	3.7241e-06	4.62621	Meta	d__Bacteria; p__Bacteroidota; c__Bacteroidia; o__Bacteroidales; f__Prevotellaceae
Asv00403	Dopamine	0.000499491	3.48103	Meta	d__Bacteria; p__Bacteroidota; c__Bacteroidia; o__Bacteroidales; f__Prevotellaceae; g__Prevotellaceae_UCG-001; s__uncultured_rumen
Asv00439	Dopamine	9.96596e-06	4.41791	Meta	d__Bacteria; p__Spirochaetota; c__Spirochaetia; o__Spirochaetales; f__Spirochaetaceae; g__Treponema
Asv00451	Dopamine	0.00312992	2.97898	binary	d__Bacteria; p__Firmicutes; c__Clostridia; o__Lachnospirales; f__Lachnospiraceae
Asv00455	Dopamine	2.57847e-05	4.20782	Meta	d__Bacteria; p__Firmicutes; c__Clostridia; o__Clostridiales; f__Clostridiaceae; g__Clostridium_sensu_stricto_1; s__Clostridium_butyricum
Asv00469	Dopamine	1.66578e-07	5.36046	binary	d__Bacteria; p__Firmicutes; c__Clostridia; o__Oscillospirales; f__UCG-010; g__UCG-010; s__uncultured_bacterium
Asv00485	Dopamine	5.84274e-07	5.10726	binary	d__Bacteria; p__Firmicutes; c__Clostridia; o__Lachnospirales; f__Lachnospiraceae
Asv00490	Dopamine	2.17802e-06	4.83088	binary	d__Bacteria; p__Spirochaetota; c__Spirochaetia; o__Spirochaetales; f__Spirochaetaceae; g__Treponema
Asv00497	Dopamine	0.000450029	-3.50886	Meta	d__Bacteria; p__Firmicutes; c__Clostridia; o__Peptococcales; f__Peptococcaceae; g__Peptococcus; s__uncultured_bacterium
Asv00499	Dopamine	1.4841e-06	4.91271	binary	d__Bacteria; p__Firmicutes; c__Clostridia; o__Clostridia_vadinBB60_group; f__Clostridia_vadinBB60_group; g__Clostridia_vadinBB60_group; s__gut_metagenome
Asv00505	Dopamine	0.000907373	-3.31778	Meta	d__Bacteria; p__Firmicutes; c__Clostridia; o__Peptococcales; f__Peptococcaceae; g__uncultured; s__unidentified
Asv00513	Dopamine	0.000725402	-3.37979	Meta	d__Bacteria; p__Bacteroidota; c__Bacteroidia; o__Bacteroidales; f__Prevotellaceae; g__Alloprevotella
Asv00522	Dopamine	0.000198932	3.76721	binary	d__Bacteria; p__Bacteroidota; c__Bacteroidia; o__Bacteroidales; f__Bacteroidaceae; g__Bacteroides
Asv00523	Dopamine	0.00546407	2.79878	binary	d__Bacteria; p__Firmicutes; c__Clostridia; o__Oscillospirales; f__Oscillospiraceae; g__UCG-005
Asv00542	Dopamine	5.694e-06	4.53744	Meta	d__Bacteria; p__Bacteroidota; c__Bacteroidia; o__Bacteroidales; f__Rikenellaceae; g__Rikenellaceae_RC9_gut_group; s__uncultured_beta
Asv00549	Dopamine	0.00467438	2.85017	binary	d__Bacteria; p__Cyanobacteria; c__Vampirivibrionia; o__Gastranaerophilales; f__Gastranaerophilales; g__Gastranaerophilales; s__Clostridium_sp.
Asv00585	Dopamine	0.00128157	-3.22007	Meta	d__Bacteria; p__Verrucomicrobiota; c__Lentisphaeria; o__Oligosphaerales; f__Oligosphaeraceae; g__horsej-a03; s__uncultured_bacterium
Asv00609	Dopamine	5.09158e-06	-4.56098	Meta	d__Bacteria; p__Firmicutes; c__Clostridia; o__Clostridiales; f__Clostridiaceae; g__Clostridium_sensu_stricto_1
Asv00623	Dopamine	6.84088e-07	-4.96583	Meta	d__Bacteria; p__Fusobacteriota; c__Fusobacteriia; o__Fusobacteriales; f__Fusobacteriaceae; g__Fusobacterium; s__Fusobacterium_mortiferum
Asv00654	Dopamine	0.000662334	3.44103	binary	d__Bacteria; p__Cyanobacteria; c__Vampirivibrionia; o__Gastranaerophilales; f__Gastranaerophilales; g__Gastranaerophilales; s__uncultured_bacterium
Asv00669	Dopamine	0.00265928	-3.03501	quantitive	d__Bacteria; p__Bacteroidota; c__Bacteroidia; o__Bacteroidales; f__Bacteroidaceae; g__Bacteroides
Asv00678	Dopamine	2.43258e-07	5.16282	Meta	d__Bacteria; p__Spirochaetota; c__Spirochaetia; o__Spirochaetales; f__Spirochaetaceae; g__Treponema; s__unidentified_rumen
Asv00716	Dopamine	0.000460889	-3.57005	quantitive	d__Bacteria; p__Bacteroidota; c__Bacteroidia; o__Bacteroidales; f__Prevotellaceae; g__Alloprevotella; s__uncultured_bacterium
Asv00766	Dopamine	0.00122686	3.26388	binary	d__Bacteria; p__Firmicutes; c__Clostridia; o__Oscillospirales; f__UCG-010; g__UCG-010; s__uncultured_bacterium
Asv00775	Dopamine	8.39193e-05	3.98793	binary	d__Bacteria; p__Bacteroidota; c__Bacteroidia; o__Bacteroidales; f__Rikenellaceae; g__Rikenellaceae_RC9_gut_group; s__uncultured_bacterium
Asv00787	Dopamine	0.00198311	3.12039	binary	d__Bacteria; p__Firmicutes; c__Clostridia; o__Oscillospirales; f__Ruminococcaceae; g__Paludicola; s__uncultured_bacterium
Asv00858	Dopamine	0.00463027	2.85327	binary	d__Bacteria; p__Bacteroidota; c__Bacteroidia; o__Bacteroidales; f__Rikenellaceae; g__Rikenellaceae_RC9_gut_group; s__uncultured_Bacteroidales
Asv00872	Dopamine	0.00333924	2.93465	Meta	d__Bacteria; p__Bacteroidota; c__Bacteroidia; o__Bacteroidales; f__Muribaculaceae; g__Muribaculaceae; s__uncultured_bacterium
Asv00978	Dopamine	0.00217986	3.06457	Meta	d__Bacteria; p__Fibrobacterota; c__Fibrobacteria; o__Fibrobacterales; f__Fibrobacteraceae; g__Fibrobacter; s__Fibrobacter_intestinalis
Asv00997	Dopamine	0.00043261	3.51935	Meta	d__Bacteria; p__Spirochaetota; c__Spirochaetia; o__Spirochaetales; f__Spirochaetaceae; g__Treponema; s__Treponema_saccharophilum
Asv01029	Dopamine	0.00261928	3.00921	Meta	d__Bacteria; p__Firmicutes; c__Clostridia; o__Oscillospirales; f__Oscillospiraceae; g__Oscillospira; s__uncultured_bacterium
Asv01045	Dopamine	7.07532e-05	3.97374	Meta	d__Bacteria; p__Spirochaetota; c__Spirochaetia; o__Spirochaetales; f__Spirochaetaceae; g__Treponema
Asv01047	Dopamine	0.000548651	3.4937	binary	d__Bacteria; p__Bacteroidota; c__Bacteroidia; o__Bacteroidales; f__Rikenellaceae; g__Rikenellaceae_RC9_gut_group; s__uncultured_bacterium
Asv01052	Dopamine	0.00266425	3.02949	binary	d__Bacteria; p__Cyanobacteria; c__Vampirivibrionia; o__Gastranaerophilales; f__Gastranaerophilales; g__Gastranaerophilales; s__Candidatus_Gastranaerophilales
Asv01055	Dopamine	0.000235122	-3.72859	quantitive	d__Bacteria; p__Bacteroidota; c__Bacteroidia; o__Bacteroidales; f__Prevotellaceae; g__Alloprevotella
Asv01065	Dopamine	1.4791e-05	4.33178	Meta	d__Bacteria; p__Firmicutes; c__Bacilli; o__Acholeplasmatales; f__Acholeplasmataceae; g__Anaeroplasma; s__uncultured_rumen
Asv01073	Dopamine	0.00195184	3.12522	binary	d__Bacteria; p__Firmicutes; c__Clostridia; o__Oscillospirales; f__Ruminococcaceae; g__UCG-001; s__uncultured_bacterium
Asv01107	Dopamine	5.41427e-06	4.63213	binary	d__Bacteria; p__Firmicutes; c__Clostridia; o__Clostridia_vadinBB60_group; f__Clostridia_vadinBB60_group; g__Clostridia_vadinBB60_group
Asv01152	Dopamine	0.00099586	3.32467	binary	d__Bacteria; p__Bacteroidota; c__Bacteroidia; o__Bacteroidales; f__Rikenellaceae; g__Rikenellaceae_RC9_gut_group; s__uncultured_bacterium
Asv01184	Dopamine	0.00332767	2.96322	quantitive	d__Bacteria; p__Firmicutes; c__Clostridia; o__Lachnospirales; f__Lachnospiraceae
Asv01215	Dopamine	0.00634529	-2.72938	Meta	d__Bacteria; p__Firmicutes; c__Bacilli; o__Erysipelotrichales; f__Erysipelotrichaceae; g__uncultured; s__uncultured_bacterium
Asv01232	Dopamine	0.0012897	3.21826	Meta	d__Bacteria; p__Bacteroidota; c__Bacteroidia; o__Bacteroidales; f__Rikenellaceae; g__Rikenellaceae_RC9_gut_group; s__uncultured_bacterium
Asv01278	Dopamine	0.00963906	2.60534	binary	d__Bacteria; p__Firmicutes; c__Clostridia; o__Oscillospirales; f__Oscillospiraceae; g__NK4A214_group
Asv01291	Dopamine	0.00306515	-3.02642	quantitive	d__Bacteria; p__Campilobacterota; c__Campylobacteria; o__Campylobacterales; f__Helicobacteraceae; g__Helicobacter; s__Helicobacter_rodentium
Asv01347	Dopamine	4.43232e-05	4.08371	Meta	d__Bacteria; p__Spirochaetota; c__Spirochaetia; o__Spirochaetales; f__Spirochaetaceae; g__Treponema; s__uncultured_bacterium
Asv01396	Dopamine	0.000502492	3.47942	Meta	d__Bacteria; p__Spirochaetota; c__Spirochaetia; o__Spirochaetales; f__Spirochaetaceae; g__Treponema; s__uncultured_bacterium
Asv01476	Dopamine	0.00245153	-3.02926	Meta	d__Bacteria; p__Bacteroidota; c__Bacteroidia; o__Bacteroidales; f__Bacteroidaceae; g__Bacteroides
Asv01586	Dopamine	0.000676688	-3.39885	Meta	d__Bacteria; p__Firmicutes; c__Clostridia; o__Lachnospirales; f__Lachnospiraceae; g__Epulopiscium; s__uncultured_organism
Asv01807	Dopamine	0.00162545	3.18044	binary	d__Bacteria; p__Firmicutes; c__Bacilli; o__Acholeplasmatales; f__Acholeplasmataceae; g__Anaeroplasma; s__uncultured_bacterium
Asv01815	Dopamine	0.000364118	-3.56481	Meta	d__Bacteria; p__Firmicutes; c__Clostridia; o__Lachnospirales; f__Lachnospiraceae
Asv01826	Dopamine	0.000512832	3.47396	Meta	d__Bacteria; p__Firmicutes; c__Clostridia; o__Oscillospirales; f__Ruminococcaceae; g__Ruminococcus
Asv01831	Dopamine	0.00112655	3.28885	binary	d__Bacteria; p__Bacteroidota; c__Bacteroidia; o__Bacteroidales; f__Rikenellaceae; g__Rikenellaceae_RC9_gut_group; s__wallaby_gut
Asv01892	Dopamine	0.00298494	-3.05952	quantitive	d__Bacteria; p__Bacteroidota; c__Bacteroidia; o__Bacteroidales; f__Rikenellaceae; g__Rikenellaceae_RC9_gut_group; s__uncultured_bacterium
Asv01951	Dopamine	0.000355732	3.57092	Meta	d__Bacteria; p__Spirochaetota; c__Spirochaetia; o__Spirochaetales; f__Spirochaetaceae; g__Treponema; s__uncultured_bacterium
Asv02222	Dopamine	0.000162721	-3.8743	quantitive	d__Bacteria; p__Bacteroidota; c__Bacteroidia; o__Bacteroidales; f__Bacteroidaceae; g__Bacteroides
Asv02245	Dopamine	0.00384579	2.89054	Meta	d__Bacteria; p__Bacteroidota; c__Bacteroidia; o__Bacteroidales; f__Rikenellaceae; g__Rikenellaceae_RC9_gut_group; s__uncultured_bacterium
Asv02446	Dopamine	0.00123714	-3.23017	Meta	d__Bacteria; p__Bacteroidota; c__Bacteroidia; o__Bacteroidales; f__Bacteroidaceae; g__Bacteroides
Asv02465	Dopamine	0.00347293	-2.9837	quantitive	d__Bacteria; p__Firmicutes; c__Clostridia; o__Oscillospirales; f__[Eubacterium]_coprostanoligenes_group; g__[Eubacterium]_coprostanoligenes_group
Asv02598	Dopamine	3.21167e-06	4.74692	binary	d__Bacteria; p__Firmicutes; c__Clostridia; o__Clostridia_vadinBB60_group; f__Clostridia_vadinBB60_group; g__Clostridia_vadinBB60_group; s__uncultured_bacterium
Asv02765	Dopamine	0.00117499	3.27655	binary	d__Bacteria; p__Spirochaetota; c__Spirochaetia; o__Spirochaetales; f__Spirochaetaceae; g__Sphaerochaeta; s__uncultured_bacterium
Asv03053	Dopamine	1.57501e-05	4.31793	Meta	d__Bacteria; p__Bacteroidota; c__Bacteroidia; o__Bacteroidales; f__Prevotellaceae; g__Prevotellaceae_UCG-001; s__uncultured_rumen
Asv03143	Dopamine	0.00021806	-3.75439	quantitive	d__Bacteria; p__Bacteroidota; c__Bacteroidia; o__Bacteroidales; f__Prevotellaceae; g__Alloprevotella; s__uncultured_bacterium
Asv03274	Dopamine	0.00143683	-3.23407	quantitive	d__Bacteria; p__Bacteroidota; c__Bacteroidia; o__Bacteroidales; f__Muribaculaceae; g__Muribaculaceae; s__uncultured_bacterium
Asv03275	Dopamine	0.00304517	2.96314	Meta	d__Bacteria; p__Firmicutes; c__Clostridia; o__Lachnospirales; f__Lachnospiraceae
Asv03277	Dopamine	0.00589484	2.77353	binary	d__Bacteria; p__Firmicutes; c__Bacilli; o__RF39; f__RF39; g__RF39
Asv03415	Dopamine	0.000594442	-3.43414	Meta	d__Bacteria; p__Fusobacteriota; c__Fusobacteriia; o__Fusobacteriales; f__Fusobacteriaceae; g__Fusobacterium; s__Fusobacterium_mortiferum
Asv03463	Dopamine	3.34334e-07	5.10299	Meta	d__Bacteria; p__Cyanobacteria; c__Vampirivibrionia; o__Gastranaerophilales; f__Gastranaerophilales; g__Gastranaerophilales
Asv03486	Dopamine	0.000188222	3.78167	binary	d__Bacteria; p__Firmicutes; c__Clostridia; o__Oscillospirales; f__Ruminococcaceae; g__Ruminococcus
Asv03498	Dopamine	0.0014771	3.20902	binary	d__Bacteria; p__Bacteroidota; c__Bacteroidia; o__Bacteroidales; f__Prevotellaceae; g__Prevotellaceae_NK3B31_group
Asv03980	Dopamine	3.09212e-05	4.16657	Meta	d__Bacteria; p__Firmicutes; c__Clostridia; o__Oscillospirales; f__UCG-010; g__UCG-010
Asv04465	Dopamine	0.00338263	-2.93064	Meta	d__Bacteria; p__Bacteroidota; c__Bacteroidia; o__Bacteroidales; f__Bacteroidaceae; g__Bacteroides; s__Bacteroides_coprophilus
Asv04637	Dopamine	0.000438808	-3.55537	binary	d__Bacteria; p__Firmicutes; c__Clostridia; o__Lachnospirales; f__Lachnospiraceae
Asv00033	Tauroursodeoxycholic acid	5.28613e-05	4.10322	quantitive	d__Bacteria; p__Bacteroidota; c__Bacteroidia; o__Bacteroidales; f__Prevotellaceae
Asv00133	Tauroursodeoxycholic acid	6.95528e-05	-4.04574	quantitive	d__Bacteria; p__Firmicutes; c__Clostridia; o__Oscillospirales; f__UCG-010; g__UCG-010
Asv00176	Tauroursodeoxycholic acid	3.4763e-06	4.73027	quantitive	d__Bacteria; p__Proteobacteria; c__Gammaproteobacteria; o__Burkholderiales; f__Sutterellaceae; g__Sutterella
Asv00181	Tauroursodeoxycholic acid	0.000311225	3.60577	Meta	d__Bacteria; p__Bacteroidota; c__Bacteroidia; o__Bacteroidales; f__Prevotellaceae; g__Prevotellaceae_NK3B31_group; s__metagenome
Asv00234	Tauroursodeoxycholic acid	0.000272218	-3.6404	Meta	d__Bacteria; p__Spirochaetota; c__Spirochaetia; o__Spirochaetales; f__Spirochaetaceae; g__Treponema
Asv00304	Tauroursodeoxycholic acid	0.000707333	3.42609	quantitive	d__Bacteria; p__Bacteroidota; c__Bacteroidia; o__Bacteroidales; f__Rikenellaceae; g__Rikenellaceae_RC9_gut_group; s__uncultured_bacterium
Asv00353	Tauroursodeoxycholic acid	4.91941e-05	4.05942	Meta	d__Bacteria; p__Firmicutes; c__Clostridia; o__Lachnospirales; f__Lachnospiraceae
Asv00400	Tauroursodeoxycholic acid	0.000608044	-3.46503	binary	d__Bacteria; p__Bacteroidota; c__Bacteroidia; o__Bacteroidales; f__Prevotellaceae
Asv00439	Tauroursodeoxycholic acid	5.2201e-05	-4.14582	quantitive	d__Bacteria; p__Spirochaetota; c__Spirochaetia; o__Spirochaetales; f__Spirochaetaceae; g__Treponema
Asv00497	Tauroursodeoxycholic acid	1.13591e-05	4.38954	Meta	d__Bacteria; p__Firmicutes; c__Clostridia; o__Peptococcales; f__Peptococcaceae; g__Peptococcus; s__uncultured_bacterium
Asv00505	Tauroursodeoxycholic acid	2.279e-05	4.31025	quantitive	d__Bacteria; p__Firmicutes; c__Clostridia; o__Peptococcales; f__Peptococcaceae; g__uncultured; s__unidentified
Asv00623	Tauroursodeoxycholic acid	0.000654452	3.40798	Meta	d__Bacteria; p__Fusobacteriota; c__Fusobacteriia; o__Fusobacteriales; f__Fusobacteriaceae; g__Fusobacterium; s__Fusobacterium_mortiferum
Asv00997	Tauroursodeoxycholic acid	2.48863e-05	-4.21583	Meta	d__Bacteria; p__Spirochaetota; c__Spirochaetia; o__Spirochaetales; f__Spirochaetaceae; g__Treponema; s__Treponema_saccharophilum
Asv01062	Tauroursodeoxycholic acid	0.00014153	3.85548	binary	d__Bacteria; p__Cyanobacteria; c__Vampirivibrionia; o__Gastranaerophilales; f__Gastranaerophilales; g__Gastranaerophilales; s__uncultured_bacterium
Asv01298	Tauroursodeoxycholic acid	3.02999e-06	4.78103	quantitive	d__Bacteria; p__Bacteroidota; c__Bacteroidia; o__Bacteroidales; f__Rikenellaceae; g__Rikenellaceae_RC9_gut_group; s__uncultured_bacterium
Asv01586	Tauroursodeoxycholic acid	0.000147015	3.8457	binary	d__Bacteria; p__Firmicutes; c__Clostridia; o__Lachnospirales; f__Lachnospiraceae; g__Epulopiscium; s__uncultured_organism
Asv05814	Tauroursodeoxycholic acid	4.47788e-07	5.16174	binary	d__Bacteria; p__Fusobacteriota; c__Fusobacteriia; o__Fusobacteriales; f__Fusobacteriaceae; g__Fusobacterium
Asv00002	15,16-DiHODE	0.000270693	3.68589	quantitive	d__Bacteria; p__Spirochaetota; c__Spirochaetia; o__Spirochaetales; f__Spirochaetaceae; g__Sphaerochaeta; s__uncultured_prokaryote
Asv00004	15,16-DiHODE	0.00028517	3.62841	Meta	d__Bacteria; p__Proteobacteria; c__Gammaproteobacteria; o__Enterobacterales; f__Enterobacteriaceae; g__Escherichia-Shigella
Asv00015	15,16-DiHODE	0.00020303	3.76251	quantitive	d__Bacteria; p__Bacteroidota; c__Bacteroidia; o__Bacteroidales; f__Rikenellaceae; g__dgA-11_gut_group; s__uncultured_Bacteroidales
Asv00016	15,16-DiHODE	0.000877647	3.32707	Meta	d__Bacteria; p__Spirochaetota; c__Spirochaetia; o__Spirochaetales; f__Spirochaetaceae; g__Sphaerochaeta; s__uncultured_bacterium
Asv00027	15,16-DiHODE	2.49845e-07	-5.15782	Meta	d__Bacteria; p__Firmicutes; c__Negativicutes; o__Veillonellales-Selenomonadales; f__Selenomonadaceae; g__Anaerovibrio; s__uncultured_rumen
Asv00053	15,16-DiHODE	0.00018051	-3.74484	Meta	d__Bacteria; p__Bacteroidota; c__Bacteroidia; o__Bacteroidales; f__Prevotellaceae; g__Prevotellaceae_NK3B31_group; s__uncultured_bacterium
Asv00066	15,16-DiHODE	0.000901338	-3.35424	quantitive	d__Bacteria; p__Spirochaetota; c__Spirochaetia; o__Spirochaetales; f__Spirochaetaceae; g__Treponema; s__uncultured_bacterium
Asv00070	15,16-DiHODE	0.000411669	-3.57954	quantitive	d__Bacteria; p__Firmicutes; c__Clostridia; o__Lachnospirales; f__Lachnospiraceae
Asv00087	15,16-DiHODE	2.44332e-05	4.28773	quantitive	d__Bacteria; p__Firmicutes; c__Clostridia; o__Peptostreptococcales-Tissierellales; f__Anaerovoracaceae; g__Family_XIII_AD3011_group; s__uncultured_organism
Asv00091	15,16-DiHODE	5.90484e-05	-4.01658	Meta	d__Bacteria; p__Bacteroidota; c__Bacteroidia; o__Bacteroidales; f__Prevotellaceae; g__Prevotella
Asv00097	15,16-DiHODE	6.34096e-05	-4.0674	quantitive	d__Bacteria; p__Bacteroidota; c__Bacteroidia; o__Bacteroidales; f__Prevotellaceae; g__Prevotella; s__uncultured_bacterium
Asv00105	15,16-DiHODE	8.072e-06	-4.46327	Meta	d__Bacteria; p__Firmicutes; c__Negativicutes; o__Veillonellales-Selenomonadales; f__Selenomonadaceae; g__Anaerovibrio
Asv00142	15,16-DiHODE	0.000691693	-3.39285	Meta	d__Bacteria; p__Firmicutes; c__Clostridia; o__Lachnospirales; f__Lachnospiraceae
Asv00148	15,16-DiHODE	0.000679199	3.43714	quantitive	d__Bacteria; p__Firmicutes; c__Clostridia; o__Oscillospirales; f__Oscillospiraceae; g__UCG-005
Asv00175	15,16-DiHODE	0.00115304	-3.25025	Meta	d__Bacteria; p__Bacteroidota; c__Bacteroidia; o__Bacteroidales; f__Prevotellaceae; g__Prevotella
Asv00186	15,16-DiHODE	0.000387526	3.54844	Meta	d__Bacteria; p__Bacteroidota; c__Bacteroidia; o__Bacteroidales; f__Muribaculaceae; g__Muribaculaceae; s__uncultured_bacterium
Asv00202	15,16-DiHODE	0.000163607	3.8181	binary	d__Bacteria; p__Verrucomicrobiota; c__Kiritimatiellae; o__WCHB1-41; f__WCHB1-41; g__WCHB1-41; s__uncultured_bacterium
Asv00223	15,16-DiHODE	3.5064e-05	-4.22002	quantitive	d__Bacteria; p__Firmicutes; c__Clostridia; o__Lachnospirales; f__Lachnospiraceae; g__Lachnospiraceae_UCG-003; s__uncultured_bacterium
Asv00294	15,16-DiHODE	3.42963e-05	4.14289	Meta	d__Bacteria; p__Firmicutes; c__Clostridia; o__Peptostreptococcales-Tissierellales; f__Anaerovoracaceae; g__Family_XIII_AD3011_group
Asv00298	15,16-DiHODE	0.000810238	3.34927	Meta	d__Bacteria; p__Firmicutes; c__Clostridia; o__Oscillospirales; f__Oscillospiraceae; g__UCG-005
Asv00400	15,16-DiHODE	0.000207815	-3.70932	Meta	d__Bacteria; p__Bacteroidota; c__Bacteroidia; o__Bacteroidales; f__Prevotellaceae
Asv00455	15,16-DiHODE	0.000229835	-3.68374	Meta	d__Bacteria; p__Firmicutes; c__Clostridia; o__Clostridiales; f__Clostridiaceae; g__Clostridium_sensu_stricto_1; s__Clostridium_butyricum
Asv00609	15,16-DiHODE	0.000467385	3.49878	Meta	d__Bacteria; p__Firmicutes; c__Clostridia; o__Clostridiales; f__Clostridiaceae; g__Clostridium_sensu_stricto_1
Asv00623	15,16-DiHODE	0.000642669	3.41294	Meta	d__Bacteria; p__Fusobacteriota; c__Fusobacteriia; o__Fusobacteriales; f__Fusobacteriaceae; g__Fusobacterium; s__Fusobacterium_mortiferum
Asv00812	15,16-DiHODE	0.000180591	3.79246	binary	d__Bacteria; p__Firmicutes; c__Clostridia; o__Peptostreptococcales-Tissierellales; f__Peptostreptococcaceae
Asv01215	15,16-DiHODE	0.000402027	3.53875	Meta	d__Bacteria; p__Firmicutes; c__Bacilli; o__Erysipelotrichales; f__Erysipelotrichaceae; g__uncultured; s__uncultured_bacterium
Asv01586	15,16-DiHODE	3.29842e-07	5.10555	Meta	d__Bacteria; p__Firmicutes; c__Clostridia; o__Lachnospirales; f__Lachnospiraceae; g__Epulopiscium; s__uncultured_organism
Asv02168	15,16-DiHODE	0.00101787	3.28554	Meta	d__Bacteria; p__Firmicutes; c__Clostridia; o__Oscillospirales; f__UCG-010; g__UCG-010; s__uncultured_bacterium
Asv02222	15,16-DiHODE	0.000441837	3.51374	Meta	d__Bacteria; p__Bacteroidota; c__Bacteroidia; o__Bacteroidales; f__Bacteroidaceae; g__Bacteroides
Asv00003	5-Hydroxy-6-methoxyindole glucuronide	1.72436e-05	4.36911	binary	d__Bacteria; p__Firmicutes; c__Clostridia; o__Clostridia_vadinBB60_group; f__Clostridia_vadinBB60_group; g__Clostridia_vadinBB60_group; s__uncultured_bacterium
Asv00006	5-Hydroxy-6-methoxyindole glucuronide	0.00628457	2.75229	quantitive	d__Bacteria; p__Firmicutes; c__Bacilli; o__Lactobacillales; f__Lactobacillaceae; g__Lactobacillus
Asv00007	5-Hydroxy-6-methoxyindole glucuronide	3.65396e-14	7.57275	Meta	d__Bacteria; p__Firmicutes; c__Clostridia; o__Lachnospirales; f__Lachnospiraceae; g__Lachnospiraceae_XPB1014_group; s__uncultured_bacterium
Asv00009	5-Hydroxy-6-methoxyindole glucuronide	9.58064e-07	4.90006	Meta	d__Bacteria; p__Spirochaetota; c__Spirochaetia; o__Spirochaetales; f__Spirochaetaceae; g__Sphaerochaeta; s__uncultured_bacterium
Asv00011	5-Hydroxy-6-methoxyindole glucuronide	0.000215648	3.74605	binary	d__Bacteria; p__Firmicutes; c__Clostridia; o__Clostridia_vadinBB60_group; f__Clostridia_vadinBB60_group; g__Clostridia_vadinBB60_group
Asv00012	5-Hydroxy-6-methoxyindole glucuronide	3.52248e-08	5.51326	Meta	d__Bacteria; p__Firmicutes; c__Clostridia; o__Lachnospirales; f__Lachnospiraceae; g__Lachnospiraceae_AC2044_group; s__uncultured_bacterium
Asv00013	5-Hydroxy-6-methoxyindole glucuronide	0.00185482	3.11254	Meta	d__Bacteria; p__Firmicutes; c__Clostridia; o__Oscillospirales; f__Oscillospiraceae
Asv00014	5-Hydroxy-6-methoxyindole glucuronide	3.55813e-06	4.63565	Meta	d__Bacteria; p__Spirochaetota; c__Spirochaetia; o__Spirochaetales; f__Spirochaetaceae; g__Sphaerochaeta; s__uncultured_prokaryote
Asv00015	5-Hydroxy-6-methoxyindole glucuronide	0.000557163	3.48994	quantitive	d__Bacteria; p__Bacteroidota; c__Bacteroidia; o__Bacteroidales; f__Rikenellaceae; g__dgA-11_gut_group; s__uncultured_Bacteroidales
Asv00016	5-Hydroxy-6-methoxyindole glucuronide	3.05419e-05	4.23458	binary	d__Bacteria; p__Spirochaetota; c__Spirochaetia; o__Spirochaetales; f__Spirochaetaceae; g__Sphaerochaeta; s__uncultured_bacterium
Asv00017	5-Hydroxy-6-methoxyindole glucuronide	8.32864e-07	5.03397	binary	d__Bacteria; p__Bacteroidota; c__Bacteroidia; o__Bacteroidales; f__p-251-o5; g__p-251-o5; s__uncultured_bacterium
Asv00018	5-Hydroxy-6-methoxyindole glucuronide	0.00148559	3.17748	Meta	d__Bacteria; p__Bacteroidota; c__Bacteroidia; o__Bacteroidales; f__Prevotellaceae; g__Prevotella
Asv00021	5-Hydroxy-6-methoxyindole glucuronide	1.5481e-06	4.90375	binary	d__Bacteria; p__Bacteroidota; c__Bacteroidia; o__Bacteroidales; f__Bacteroidales_RF16_group; g__Bacteroidales_RF16_group; s__uncultured_bacterium
Asv00025	5-Hydroxy-6-methoxyindole glucuronide	0.000649579	3.4465	binary	d__Bacteria; p__Bacteroidota; c__Bacteroidia; o__Bacteroidales; f__Prevotellaceae; g__Prevotellaceae_NK3B31_group; s__uncultured_bacterium
Asv00026	5-Hydroxy-6-methoxyindole glucuronide	9.83918e-09	5.90047	binary	d__Bacteria; p__Proteobacteria; c__Gammaproteobacteria; o__Burkholderiales; f__T34; g__T34; s__uncultured_bacterium
Asv00032	5-Hydroxy-6-methoxyindole glucuronide	0.000251303	3.66093	Meta	d__Bacteria; p__Firmicutes; c__Clostridia; o__Lachnospirales; f__Lachnospiraceae
Asv00035	5-Hydroxy-6-methoxyindole glucuronide	4.44058e-11	6.58858	Meta	d__Bacteria; p__Verrucomicrobiota; c__Kiritimatiellae; o__WCHB1-41; f__WCHB1-41; g__WCHB1-41
Asv00037	5-Hydroxy-6-methoxyindole glucuronide	3.84213e-05	4.17959	binary	d__Bacteria; p__Bacteroidota; c__Bacteroidia; o__Bacteroidales; f__Bacteroidaceae; g__Bacteroides
Asv00042	5-Hydroxy-6-methoxyindole glucuronide	0.00248036	3.05171	binary	d__Bacteria; p__Verrucomicrobiota; c__Kiritimatiellae; o__WCHB1-41; f__WCHB1-41; g__WCHB1-41; s__uncultured_bacterium
Asv00043	5-Hydroxy-6-methoxyindole glucuronide	6.29774e-13	7.19388	Meta	d__Bacteria; p__Bacteroidota; c__Bacteroidia; o__Bacteroidales; f__Bacteroidales_RF16_group; g__Bacteroidales_RF16_group
Asv00045	5-Hydroxy-6-methoxyindole glucuronide	6.15743e-06	4.52091	Meta	d__Bacteria; p__Bacteroidota; c__Bacteroidia; o__Bacteroidales; f__Rikenellaceae; g__Rikenellaceae_RC9_gut_group; s__uncultured_beta
Asv00046	5-Hydroxy-6-methoxyindole glucuronide	0.000138759	3.81037	Meta	d__Bacteria; p__Bacteroidota; c__Bacteroidia; o__Bacteroidales; f__p-251-o5; g__p-251-o5; s__uncultured_bacterium
Asv00048	5-Hydroxy-6-methoxyindole glucuronide	1.60842e-06	4.89564	binary	d__Bacteria; p__Firmicutes; c__Clostridia; o__Clostridia_vadinBB60_group; f__Clostridia_vadinBB60_group; g__Clostridia_vadinBB60_group; s__uncultured_bacterium
Asv00049	5-Hydroxy-6-methoxyindole glucuronide	1.25221e-08	5.85591	binary	d__Bacteria; p__Bacteroidota; c__Bacteroidia; o__Bacteroidales; f__Prevotellaceae; g__Prevotellaceae_UCG-004
Asv00052	5-Hydroxy-6-methoxyindole glucuronide	0.000135426	3.86679	binary	d__Bacteria; p__Elusimicrobiota; c__Elusimicrobia; o__Elusimicrobiales; f__Elusimicrobiaceae; g__Elusimicrobium; s__uncultured_bacterium
Asv00054	5-Hydroxy-6-methoxyindole glucuronide	0.000121974	3.84212	Meta	d__Bacteria; p__Bacteroidota; c__Bacteroidia; o__Bacteroidales; f__p-251-o5; g__p-251-o5; s__uncultured_bacterium
Asv00057	5-Hydroxy-6-methoxyindole glucuronide	0.000785805	3.35775	Meta	d__Bacteria; p__Spirochaetota; c__Spirochaetia; o__Spirochaetales; f__Spirochaetaceae; g__Treponema; s__uncultured_bacterium
Asv00059	5-Hydroxy-6-methoxyindole glucuronide	1.31703e-05	4.4314	binary	d__Bacteria; p__Firmicutes; c__Clostridia; o__Lachnospirales; f__Lachnospiraceae
Asv00064	5-Hydroxy-6-methoxyindole glucuronide	3.515e-06	4.63817	Meta	d__Bacteria; p__Firmicutes; c__Clostridia; o__Lachnospirales; f__Lachnospiraceae
Asv00065	5-Hydroxy-6-methoxyindole glucuronide	0.00111021	3.261	Meta	d__Bacteria; p__Firmicutes; c__Clostridia; o__Lachnospirales; f__Lachnospiraceae
Asv00066	5-Hydroxy-6-methoxyindole glucuronide	0.000279394	3.63369	Meta	d__Bacteria; p__Spirochaetota; c__Spirochaetia; o__Spirochaetales; f__Spirochaetaceae; g__Treponema; s__uncultured_bacterium
Asv00071	5-Hydroxy-6-methoxyindole glucuronide	0.00324459	2.98672	quantitive	d__Bacteria; p__Bacteroidota; c__Bacteroidia; o__Bacteroidales; f__Bacteroidales_RF16_group; g__Bacteroidales_RF16_group; s__uncultured_bacterium
Asv00077	5-Hydroxy-6-methoxyindole glucuronide	0.00472931	2.84635	binary	d__Bacteria; p__Verrucomicrobiota; c__Kiritimatiellae; o__WCHB1-41; f__WCHB1-41; g__WCHB1-41
Asv00078	5-Hydroxy-6-methoxyindole glucuronide	0.000207132	3.75663	binary	d__Bacteria; p__Elusimicrobiota; c__Elusimicrobia; o__Elusimicrobiales; f__Elusimicrobiaceae; g__Elusimicrobium; s__uncultured_bacterium
Asv00082	5-Hydroxy-6-methoxyindole glucuronide	0.00292889	2.9751	Meta	d__Bacteria; p__Desulfobacterota; c__Desulfovibrionia; o__Desulfovibrionales; f__Desulfovibrionaceae; g__Desulfovibrio; s__bacterium
Asv00084	5-Hydroxy-6-methoxyindole glucuronide	0.00317705	2.97426	binary	d__Bacteria; p__Bacteroidota; c__Bacteroidia; o__Bacteroidales; f__Rikenellaceae; g__Alistipes; s__uncultured_bacterium
Asv00085	5-Hydroxy-6-methoxyindole glucuronide	9.54063e-09	5.90614	binary	d__Bacteria; p__Firmicutes; c__Clostridia
Asv00089	5-Hydroxy-6-methoxyindole glucuronide	0.000933698	3.30978	Meta	d__Bacteria; p__Bacteroidota; c__Bacteroidia; o__Bacteroidales; f__Prevotellaceae; g__Prevotellaceae_NK3B31_group
Asv00092	5-Hydroxy-6-methoxyindole glucuronide	0.00588782	2.75396	Meta	d__Bacteria; p__Firmicutes; c__Clostridia; o__Oscillospirales; f__Oscillospiraceae; g__UCG-005
Asv00093	5-Hydroxy-6-methoxyindole glucuronide	4.62401e-06	4.66705	binary	d__Bacteria; p__Proteobacteria; c__Gammaproteobacteria; o__Burkholderiales; f__T34; g__T34; s__uncultured_bacterium
Asv00094	5-Hydroxy-6-methoxyindole glucuronide	2.58303e-06	4.79415	binary	d__Bacteria; p__Firmicutes; c__Clostridia; o__Oscillospirales; f__Oscillospiraceae; g__Oscillospira; s__uncultured_bacterium
Asv00102	5-Hydroxy-6-methoxyindole glucuronide	1.48247e-09	6.04626	Meta	d__Bacteria; p__Firmicutes; c__Clostridia; o__Oscillospirales; f__Ruminococcaceae; g__[Eubacterium]_siraeum_group; s__uncultured_bacterium
Asv00104	5-Hydroxy-6-methoxyindole glucuronide	0.00045692	3.54714	quantitive	d__Bacteria; p__Firmicutes; c__Clostridia; o__Lachnospirales; f__Lachnospiraceae
Asv00105	5-Hydroxy-6-methoxyindole glucuronide	0.00124352	3.25992	binary	d__Bacteria; p__Firmicutes; c__Negativicutes; o__Veillonellales-Selenomonadales; f__Selenomonadaceae; g__Anaerovibrio
Asv00106	5-Hydroxy-6-methoxyindole glucuronide	0.000931543	3.34394	binary	d__Bacteria; p__Bacteroidota; c__Bacteroidia; o__Bacteroidales; f__Bacteroidaceae; g__Bacteroides
Asv00107	5-Hydroxy-6-methoxyindole glucuronide	6.84924e-07	5.0745	binary	d__Bacteria; p__Firmicutes; c__Negativicutes; o__Veillonellales-Selenomonadales; f__Selenomonadaceae; g__Quinella; s__uncultured_bacterium
Asv00109	5-Hydroxy-6-methoxyindole glucuronide	0.00384526	-2.89058	Meta	d__Bacteria; p__Bacteroidota; c__Bacteroidia; o__Bacteroidales; f__Prevotellaceae; g__Alloprevotella
Asv00111	5-Hydroxy-6-methoxyindole glucuronide	0.000218016	3.69717	Meta	d__Bacteria; p__Firmicutes; c__Clostridia; o__Lachnospirales; f__Lachnospiraceae
Asv00113	5-Hydroxy-6-methoxyindole glucuronide	0.000302427	3.61321	Meta	d__Bacteria; p__Firmicutes; c__Bacilli; o__Erysipelotrichales; f__Erysipelatoclostridiaceae; g__UCG-004; s__uncultured_bacterium
Asv00114	5-Hydroxy-6-methoxyindole glucuronide	2.05089e-05	4.32865	binary	d__Bacteria; p__Firmicutes; c__Clostridia; o__Clostridia_vadinBB60_group; f__Clostridia_vadinBB60_group; g__Clostridia_vadinBB60_group; s__gut_metagenome
Asv00120	5-Hydroxy-6-methoxyindole glucuronide	0.00287238	2.98108	Meta	d__Bacteria; p__Firmicutes; c__Clostridia; o__Oscillospirales; f__Ruminococcaceae; g__Ruminococcaceae; s__uncultured_bacterium
Asv00121	5-Hydroxy-6-methoxyindole glucuronide	1.1286e-06	4.86778	Meta	d__Bacteria; p__Spirochaetota; c__Spirochaetia; o__Spirochaetales; f__Spirochaetaceae; g__Treponema
Asv00122	5-Hydroxy-6-methoxyindole glucuronide	0.000174858	3.75282	Meta	d__Bacteria; p__Synergistota; c__Synergistia; o__Synergistales; f__Synergistaceae; g__Pyramidobacter; s__uncultured_bacterium
Asv00123	5-Hydroxy-6-methoxyindole glucuronide	3.06671e-08	5.53759	Meta	d__Bacteria; p__Verrucomicrobiota; c__Kiritimatiellae; o__WCHB1-41; f__WCHB1-41; g__WCHB1-41; s__uncultured_bacterium
Asv00125	5-Hydroxy-6-methoxyindole glucuronide	7.83487e-09	5.77197	Meta	d__Bacteria; p__Firmicutes; c__Negativicutes; o__Veillonellales-Selenomonadales; f__Selenomonadaceae; g__Anaerovibrio
Asv00126	5-Hydroxy-6-methoxyindole glucuronide	7.42561e-05	4.01843	binary	d__Bacteria; p__Verrucomicrobiota; c__Kiritimatiellae; o__WCHB1-41; f__WCHB1-41; g__WCHB1-41; s__uncultured_bacterium
Asv00131	5-Hydroxy-6-methoxyindole glucuronide	1.60131e-05	4.3863	binary	d__Bacteria; p__Bacteroidota; c__Bacteroidia; o__Bacteroidales; f__Prevotellaceae
Asv00133	5-Hydroxy-6-methoxyindole glucuronide	4.78508e-05	4.12647	binary	d__Bacteria; p__Firmicutes; c__Clostridia; o__Oscillospirales; f__UCG-010; g__UCG-010
Asv00141	5-Hydroxy-6-methoxyindole glucuronide	0.00327892	-2.96601	quantitive	d__Bacteria; p__Bacteroidota; c__Bacteroidia; o__Bacteroidales; f__Muribaculaceae; g__Muribaculaceae; s__uncultured_bacterium
Asv00146	5-Hydroxy-6-methoxyindole glucuronide	1.56757e-06	4.9011	binary	d__Bacteria; p__Bacteroidota; c__Bacteroidia; o__Bacteroidales; f__Prevotellaceae
Asv00147	5-Hydroxy-6-methoxyindole glucuronide	0.000252612	3.6596	Meta	d__Bacteria; p__Firmicutes; c__Clostridia; o__Oscillospirales; f__Oscillospiraceae; g__NK4A214_group
Asv00159	5-Hydroxy-6-methoxyindole glucuronide	0.00219184	3.08982	binary	d__Bacteria; p__Firmicutes; c__Clostridia; o__Lachnospirales; f__Lachnospiraceae; g__Lachnospira; s__uncultured_bacterium
Asv00162	5-Hydroxy-6-methoxyindole glucuronide	8.42337e-05	3.93202	Meta	d__Bacteria; p__Firmicutes; c__Clostridia; o__Lachnospirales; f__Lachnospiraceae
Asv00163	5-Hydroxy-6-methoxyindole glucuronide	0.00179849	3.12164	Meta	d__Bacteria; p__Firmicutes; c__Bacilli; o__Lactobacillales; f__Lactobacillaceae; g__Lactobacillus
Asv00164	5-Hydroxy-6-methoxyindole glucuronide	0.00114507	-3.28756	quantitive	d__Bacteria; p__Bacteroidota; c__Bacteroidia; o__Bacteroidales; f__Rikenellaceae
Asv00168	5-Hydroxy-6-methoxyindole glucuronide	6.64221e-12	6.86515	Meta	d__Bacteria; p__Bacteroidota; c__Bacteroidia; o__Bacteroidales; f__Muribaculaceae; g__Muribaculaceae; s__uncultured_Porphyromonadaceae
Asv00169	5-Hydroxy-6-methoxyindole glucuronide	0.00503875	2.82555	binary	d__Bacteria; p__Bacteroidota; c__Bacteroidia; o__Bacteroidales; f__Prevotellaceae; g__Alloprevotella
Asv00170	5-Hydroxy-6-methoxyindole glucuronide	0.000265915	3.64642	Meta	d__Bacteria; p__Bacteroidota; c__Bacteroidia; o__Bacteroidales; f__Muribaculaceae; g__Muribaculaceae; s__uncultured_bacterium
Asv00174	5-Hydroxy-6-methoxyindole glucuronide	0.00537686	-2.78354	Meta	d__Bacteria; p__Bacteroidota; c__Bacteroidia; o__Bacteroidales; f__Prevotellaceae; g__Alloprevotella; s__uncultured_Bacteroidales
Asv00185	5-Hydroxy-6-methoxyindole glucuronide	0.000584241	3.47619	binary	d__Bacteria; p__Spirochaetota; c__Spirochaetia; o__Spirochaetales; f__Spirochaetaceae; g__Treponema; s__uncultured_bacterium
Asv00191	5-Hydroxy-6-methoxyindole glucuronide	0.00101544	3.31904	binary	d__Bacteria; p__Bacteroidota; c__Bacteroidia; o__Bacteroidales; f__p-2534-18B5_gut_group; g__p-2534-18B5_gut_group; s__uncultured_bacterium
Asv00193	5-Hydroxy-6-methoxyindole glucuronide	1.61253e-07	5.3669	binary	d__Bacteria; p__Verrucomicrobiota; c__Kiritimatiellae; o__WCHB1-41; f__WCHB1-41; g__WCHB1-41
Asv00202	5-Hydroxy-6-methoxyindole glucuronide	2.19788e-05	4.31242	binary	d__Bacteria; p__Verrucomicrobiota; c__Kiritimatiellae; o__WCHB1-41; f__WCHB1-41; g__WCHB1-41; s__uncultured_bacterium
Asv00205	5-Hydroxy-6-methoxyindole glucuronide	0.000842218	3.37287	binary	d__Bacteria; p__Firmicutes; c__Clostridia; o__Lachnospirales; f__Lachnospiraceae
Asv00206	5-Hydroxy-6-methoxyindole glucuronide	1.23496e-06	4.95153	binary	d__Bacteria; p__Cyanobacteria; c__Vampirivibrionia; o__Gastranaerophilales; f__Gastranaerophilales; g__Gastranaerophilales
Asv00223	5-Hydroxy-6-methoxyindole glucuronide	0.000263476	3.64879	Meta	d__Bacteria; p__Firmicutes; c__Clostridia; o__Lachnospirales; f__Lachnospiraceae; g__Lachnospiraceae_UCG-003; s__uncultured_bacterium
Asv00227	5-Hydroxy-6-methoxyindole glucuronide	0.000722724	3.4164	binary	d__Bacteria; p__Desulfobacterota; c__Desulfuromonadia; o__Bradymonadales; f__Bradymonadales; g__Bradymonadales; s__uncultured_rumen
Asv00233	5-Hydroxy-6-methoxyindole glucuronide	0.000639351	3.45095	binary	d__Bacteria; p__Firmicutes; c__Bacilli; o__Erysipelotrichales; f__Erysipelatoclostridiaceae; g__UCG-004; s__uncultured_bacterium
Asv00234	5-Hydroxy-6-methoxyindole glucuronide	0.00109307	3.29764	binary	d__Bacteria; p__Spirochaetota; c__Spirochaetia; o__Spirochaetales; f__Spirochaetaceae; g__Treponema
Asv00235	5-Hydroxy-6-methoxyindole glucuronide	0.00293703	2.97425	Meta	d__Bacteria; p__Desulfobacterota; c__Desulfovibrionia; o__Desulfovibrionales; f__Desulfovibrionaceae; g__Mailhella; s__Desulfovibrio_sp.
Asv00236	5-Hydroxy-6-methoxyindole glucuronide	0.0034279	2.95017	binary	d__Bacteria; p__Firmicutes; c__Bacilli; o__Acholeplasmatales; f__Acholeplasmataceae; g__Anaeroplasma; s__uncultured_bacterium
Asv00257	5-Hydroxy-6-methoxyindole glucuronide	0.000477202	3.49324	Meta	d__Bacteria; p__Actinobacteriota; c__Coriobacteriia; o__Coriobacteriales; f__uncultured; g__uncultured; s__uncultured_bacterium
Asv00259	5-Hydroxy-6-methoxyindole glucuronide	0.0054877	2.79735	binary	d__Bacteria; p__Firmicutes; c__Clostridia; o__Oscillospirales; f__Oscillospiraceae; g__UCG-002; s__uncultured_bacterium
Asv00260	5-Hydroxy-6-methoxyindole glucuronide	0.000418623	3.56826	binary	d__Bacteria; p__Patescibacteria; c__Saccharimonadia; o__Saccharimonadales; f__Saccharimonadaceae; g__Candidatus_Saccharimonas; s__uncultured_bacterium
Asv00266	5-Hydroxy-6-methoxyindole glucuronide	0.00418728	2.88596	binary	d__Bacteria; p__Bacteroidota; c__Bacteroidia; o__Bacteroidales; f__Prevotellaceae; g__Alloprevotella; s__uncultured_bacterium
Asv00271	5-Hydroxy-6-methoxyindole glucuronide	0.000995367	3.32482	binary	d__Bacteria; p__Firmicutes; c__Clostridia; o__Lachnospirales; f__Lachnospiraceae
Asv00277	5-Hydroxy-6-methoxyindole glucuronide	0.00351877	2.94183	binary	d__Bacteria; p__Firmicutes; c__Clostridia; o__Lachnospirales; f__Lachnospiraceae; g__Acetitomaculum; s__uncultured_bacterium
Asv00281	5-Hydroxy-6-methoxyindole glucuronide	0.00189026	3.13495	binary	d__Bacteria; p__Firmicutes; c__Clostridia; o__Lachnospirales; f__Lachnospiraceae
Asv00289	5-Hydroxy-6-methoxyindole glucuronide	0.000160378	3.82326	binary	d__Bacteria; p__Firmicutes; c__Clostridia; o__Oscillospirales; f__Oscillospiraceae; g__UCG-005; s__uncultured_bacterium
Asv00292	5-Hydroxy-6-methoxyindole glucuronide	0.00126326	3.25529	binary	d__Bacteria; p__Cyanobacteria; c__Vampirivibrionia; o__Gastranaerophilales; f__Gastranaerophilales; g__Gastranaerophilales
Asv00293	5-Hydroxy-6-methoxyindole glucuronide	6.00859e-05	4.07077	binary	d__Bacteria; p__Firmicutes; c__Clostridia; o__Oscillospirales; f__UCG-010; g__UCG-010; s__uncultured_bacterium
Asv00294	5-Hydroxy-6-methoxyindole glucuronide	0.00634259	2.749	binary	d__Bacteria; p__Firmicutes; c__Clostridia; o__Peptostreptococcales-Tissierellales; f__Anaerovoracaceae; g__Family_XIII_AD3011_group
Asv00300	5-Hydroxy-6-methoxyindole glucuronide	2.29219e-10	6.56615	binary	d__Bacteria; p__Verrucomicrobiota; c__Kiritimatiellae; o__WCHB1-41; f__WCHB1-41; g__WCHB1-41; s__uncultured_bacterium
Asv00303	5-Hydroxy-6-methoxyindole glucuronide	1.59367e-06	4.89759	binary	d__Bacteria; p__Firmicutes; c__Clostridia; o__Clostridia_vadinBB60_group; f__Clostridia_vadinBB60_group; g__Clostridia_vadinBB60_group; s__uncultured_bacterium
Asv00305	5-Hydroxy-6-methoxyindole glucuronide	0.00560745	-2.79197	quantitive	d__Bacteria; p__Bacteroidota; c__Bacteroidia; o__Bacteroidales; f__Prevotellaceae; g__Prevotellaceae_UCG-001; s__uncultured_bacterium
Asv00312	5-Hydroxy-6-methoxyindole glucuronide	0.00471509	2.84733	binary	d__Bacteria; p__Firmicutes; c__Clostridia; o__Clostridia_vadinBB60_group; f__Clostridia_vadinBB60_group; g__Clostridia_vadinBB60_group
Asv00313	5-Hydroxy-6-methoxyindole glucuronide	0.00235485	3.04139	Meta	d__Bacteria; p__Bacteroidota; c__Bacteroidia; o__Bacteroidales; f__Prevotellaceae; g__Prevotellaceae_UCG-003; s__uncultured_bacterium
Asv00316	5-Hydroxy-6-methoxyindole glucuronide	0.00442516	2.84615	Meta	d__Bacteria; p__Spirochaetota; c__Spirochaetia; o__Spirochaetales; f__Spirochaetaceae; g__Treponema; s__uncultured_bacterium
Asv00327	5-Hydroxy-6-methoxyindole glucuronide	6.99428e-05	4.03328	binary	d__Bacteria; p__Cyanobacteria; c__Vampirivibrionia; o__Gastranaerophilales; f__Gastranaerophilales; g__Gastranaerophilales; s__uncultured_rumen
Asv00329	5-Hydroxy-6-methoxyindole glucuronide	5.28079e-05	4.10243	binary	d__Bacteria; p__Spirochaetota; c__Spirochaetia; o__Spirochaetales; f__Spirochaetaceae; g__Treponema; s__uncultured_bacterium
Asv00352	5-Hydroxy-6-methoxyindole glucuronide	0.0028213	-3.02239	quantitive	d__Bacteria; p__Bacteroidota; c__Bacteroidia; o__Bacteroidales; f__Prevotellaceae; g__Prevotellaceae_NK3B31_group; s__metagenome
Asv00375	5-Hydroxy-6-methoxyindole glucuronide	2.46129e-05	4.21832	Meta	d__Bacteria; p__Spirochaetota; c__Spirochaetia; o__Spirochaetales; f__Spirochaetaceae; g__Treponema; s__Treponema_porcinum
Asv00381	5-Hydroxy-6-methoxyindole glucuronide	0.00167542	3.17136	binary	d__Bacteria; p__Bacteroidota; c__Bacteroidia; o__Bacteroidales; f__Paludibacteraceae; g__uncultured; s__uncultured_bacterium
Asv00393	5-Hydroxy-6-methoxyindole glucuronide	0.000266575	3.68997	binary	d__Bacteria; p__Bacteroidota; c__Bacteroidia; o__Bacteroidales; f__Bacteroidaceae; g__Bacteroides
Asv00398	5-Hydroxy-6-methoxyindole glucuronide	0.000117619	3.85104	Meta	d__Bacteria; p__Firmicutes; c__Clostridia; o__Lachnospirales; f__Lachnospiraceae
Asv00400	5-Hydroxy-6-methoxyindole glucuronide	0.000440266	3.51469	Meta	d__Bacteria; p__Bacteroidota; c__Bacteroidia; o__Bacteroidales; f__Prevotellaceae
Asv00403	5-Hydroxy-6-methoxyindole glucuronide	0.000240669	3.67199	Meta	d__Bacteria; p__Bacteroidota; c__Bacteroidia; o__Bacteroidales; f__Prevotellaceae; g__Prevotellaceae_UCG-001; s__uncultured_rumen
Asv00424	5-Hydroxy-6-methoxyindole glucuronide	1.02893e-07	5.32154	Meta	d__Bacteria; p__Verrucomicrobiota; c__Kiritimatiellae; o__WCHB1-41; f__WCHB1-41; g__WCHB1-41; s__uncultured_bacterium
Asv00438	5-Hydroxy-6-methoxyindole glucuronide	0.00155245	3.19419	binary	d__Bacteria; p__Bacteroidota; c__Bacteroidia; o__Bacteroidales; f__Bacteroidaceae; g__Bacteroides
Asv00451	5-Hydroxy-6-methoxyindole glucuronide	1.34865e-07	5.27211	Meta	d__Bacteria; p__Firmicutes; c__Clostridia; o__Lachnospirales; f__Lachnospiraceae
Asv00455	5-Hydroxy-6-methoxyindole glucuronide	0.0038909	2.88687	Meta	d__Bacteria; p__Firmicutes; c__Clostridia; o__Clostridiales; f__Clostridiaceae; g__Clostridium_sensu_stricto_1; s__Clostridium_butyricum
Asv00469	5-Hydroxy-6-methoxyindole glucuronide	0.00536064	2.80511	binary	d__Bacteria; p__Firmicutes; c__Clostridia; o__Oscillospirales; f__UCG-010; g__UCG-010; s__uncultured_bacterium
Asv00499	5-Hydroxy-6-methoxyindole glucuronide	6.47801e-06	4.59219	binary	d__Bacteria; p__Firmicutes; c__Clostridia; o__Clostridia_vadinBB60_group; f__Clostridia_vadinBB60_group; g__Clostridia_vadinBB60_group; s__gut_metagenome
Asv00513	5-Hydroxy-6-methoxyindole glucuronide	0.000432992	-3.51911	Meta	d__Bacteria; p__Bacteroidota; c__Bacteroidia; o__Bacteroidales; f__Prevotellaceae; g__Alloprevotella
Asv00522	5-Hydroxy-6-methoxyindole glucuronide	2.02359e-06	4.84665	binary	d__Bacteria; p__Bacteroidota; c__Bacteroidia; o__Bacteroidales; f__Bacteroidaceae; g__Bacteroides
Asv00542	5-Hydroxy-6-methoxyindole glucuronide	0.00023048	3.68303	Meta	d__Bacteria; p__Bacteroidota; c__Bacteroidia; o__Bacteroidales; f__Rikenellaceae; g__Rikenellaceae_RC9_gut_group; s__uncultured_beta
Asv00549	5-Hydroxy-6-methoxyindole glucuronide	0.00114935	3.283	binary	d__Bacteria; p__Cyanobacteria; c__Vampirivibrionia; o__Gastranaerophilales; f__Gastranaerophilales; g__Gastranaerophilales; s__Clostridium_sp.
Asv00554	5-Hydroxy-6-methoxyindole glucuronide	7.86002e-05	4.00428	binary	d__Bacteria; p__Firmicutes; c__Clostridia; o__Oscillospirales; f__Oscillospiraceae; g__UCG-002
Asv00623	5-Hydroxy-6-methoxyindole glucuronide	0.00114731	-3.25167	Meta	d__Bacteria; p__Fusobacteriota; c__Fusobacteriia; o__Fusobacteriales; f__Fusobacteriaceae; g__Fusobacterium; s__Fusobacterium_mortiferum
Asv00637	5-Hydroxy-6-methoxyindole glucuronide	0.000297541	3.61743	Meta	d__Bacteria; p__Firmicutes; c__Clostridia; o__Oscillospirales; f__Oscillospiraceae; g__UCG-002; s__uncultured_bacterium
Asv00669	5-Hydroxy-6-methoxyindole glucuronide	0.00243396	-3.06261	quantitive	d__Bacteria; p__Bacteroidota; c__Bacteroidia; o__Bacteroidales; f__Bacteroidaceae; g__Bacteroides
Asv00678	5-Hydroxy-6-methoxyindole glucuronide	0.000131925	3.82284	Meta	d__Bacteria; p__Spirochaetota; c__Spirochaetia; o__Spirochaetales; f__Spirochaetaceae; g__Treponema; s__unidentified_rumen
Asv00716	5-Hydroxy-6-methoxyindole glucuronide	6.32042e-05	-4.09983	quantitive	d__Bacteria; p__Bacteroidota; c__Bacteroidia; o__Bacteroidales; f__Prevotellaceae; g__Alloprevotella; s__uncultured_bacterium
Asv00766	5-Hydroxy-6-methoxyindole glucuronide	0.00201815	3.11505	binary	d__Bacteria; p__Firmicutes; c__Clostridia; o__Oscillospirales; f__UCG-010; g__UCG-010; s__uncultured_bacterium
Asv00775	5-Hydroxy-6-methoxyindole glucuronide	9.02726e-06	4.51756	binary	d__Bacteria; p__Bacteroidota; c__Bacteroidia; o__Bacteroidales; f__Rikenellaceae; g__Rikenellaceae_RC9_gut_group; s__uncultured_bacterium
Asv00858	5-Hydroxy-6-methoxyindole glucuronide	0.00303911	2.98827	binary	d__Bacteria; p__Bacteroidota; c__Bacteroidia; o__Bacteroidales; f__Rikenellaceae; g__Rikenellaceae_RC9_gut_group; s__uncultured_Bacteroidales
Asv00871	5-Hydroxy-6-methoxyindole glucuronide	0.00220045	3.06175	Meta	d__Bacteria; p__Firmicutes; c__Clostridia; o__Peptostreptococcales-Tissierellales; f__Anaerovoracaceae; g__Anaerovorax; s__uncultured_bacterium
Asv00872	5-Hydroxy-6-methoxyindole glucuronide	0.00351958	2.91829	Meta	d__Bacteria; p__Bacteroidota; c__Bacteroidia; o__Bacteroidales; f__Muribaculaceae; g__Muribaculaceae; s__uncultured_bacterium
Asv00917	5-Hydroxy-6-methoxyindole glucuronide	0.00107147	3.30345	binary	d__Bacteria; p__Firmicutes; c__Clostridia; o__Oscillospirales; f__Ruminococcaceae; g__Candidatus_Soleaferrea; s__uncultured_bacterium
Asv01029	5-Hydroxy-6-methoxyindole glucuronide	0.00171645	3.13536	Meta	d__Bacteria; p__Firmicutes; c__Clostridia; o__Oscillospirales; f__Oscillospiraceae; g__Oscillospira; s__uncultured_bacterium
Asv01047	5-Hydroxy-6-methoxyindole glucuronide	0.00231072	3.07359	binary	d__Bacteria; p__Bacteroidota; c__Bacteroidia; o__Bacteroidales; f__Rikenellaceae; g__Rikenellaceae_RC9_gut_group; s__uncultured_bacterium
Asv01052	5-Hydroxy-6-methoxyindole glucuronide	0.00449868	2.86267	binary	d__Bacteria; p__Cyanobacteria; c__Vampirivibrionia; o__Gastranaerophilales; f__Gastranaerophilales; g__Gastranaerophilales; s__Candidatus_Gastranaerophilales
Asv01065	5-Hydroxy-6-methoxyindole glucuronide	0.00129823	3.24725	binary	d__Bacteria; p__Firmicutes; c__Bacilli; o__Acholeplasmatales; f__Acholeplasmataceae; g__Anaeroplasma; s__uncultured_rumen
Asv01073	5-Hydroxy-6-methoxyindole glucuronide	0.000540104	3.49806	binary	d__Bacteria; p__Firmicutes; c__Clostridia; o__Oscillospirales; f__Ruminococcaceae; g__UCG-001; s__uncultured_bacterium
Asv01107	5-Hydroxy-6-methoxyindole glucuronide	8.26481e-05	3.99175	binary	d__Bacteria; p__Firmicutes; c__Clostridia; o__Clostridia_vadinBB60_group; f__Clostridia_vadinBB60_group; g__Clostridia_vadinBB60_group
Asv01109	5-Hydroxy-6-methoxyindole glucuronide	0.00013246	3.87247	binary	d__Bacteria; p__Verrucomicrobiota; c__Kiritimatiellae; o__WCHB1-41; f__WCHB1-41; g__WCHB1-41; s__uncultured_bacterium
Asv01152	5-Hydroxy-6-methoxyindole glucuronide	0.000516546	3.51043	binary	d__Bacteria; p__Bacteroidota; c__Bacteroidia; o__Bacteroidales; f__Rikenellaceae; g__Rikenellaceae_RC9_gut_group; s__uncultured_bacterium
Asv01180	5-Hydroxy-6-methoxyindole glucuronide	0.00224301	3.08273	binary	d__Bacteria; p__Cyanobacteria; c__Vampirivibrionia; o__Gastranaerophilales; f__Gastranaerophilales; g__Gastranaerophilales; s__uncultured_bacterium
Asv01291	5-Hydroxy-6-methoxyindole glucuronide	0.00197223	-3.16836	quantitive	d__Bacteria; p__Campilobacterota; c__Campylobacteria; o__Campylobacterales; f__Helicobacteraceae; g__Helicobacter; s__Helicobacter_rodentium
Asv01379	5-Hydroxy-6-methoxyindole glucuronide	0.00151898	3.20069	binary	d__Bacteria; p__Bacteroidota; c__Bacteroidia; o__Bacteroidales; f__Prevotellaceae; g__Prevotellaceae_UCG-003; s__uncultured_bacterium
Asv01388	5-Hydroxy-6-methoxyindole glucuronide	0.000580991	3.47775	binary	d__Bacteria; p__Firmicutes; c__Clostridia; o__Oscillospirales; f__Butyricicoccaceae; g__UCG-009; s__uncultured_bacterium
Asv01815	5-Hydroxy-6-methoxyindole glucuronide	0.000113227	-3.86035	Meta	d__Bacteria; p__Firmicutes; c__Clostridia; o__Lachnospirales; f__Lachnospiraceae
Asv01831	5-Hydroxy-6-methoxyindole glucuronide	0.0026176	3.03499	binary	d__Bacteria; p__Bacteroidota; c__Bacteroidia; o__Bacteroidales; f__Rikenellaceae; g__Rikenellaceae_RC9_gut_group; s__wallaby_gut
Asv01892	5-Hydroxy-6-methoxyindole glucuronide	0.00223407	-3.15527	quantitive	d__Bacteria; p__Bacteroidota; c__Bacteroidia; o__Bacteroidales; f__Rikenellaceae; g__Rikenellaceae_RC9_gut_group; s__uncultured_bacterium
Asv01920	5-Hydroxy-6-methoxyindole glucuronide	2.30885e-05	4.30084	binary	d__Bacteria; p__Firmicutes; c__Clostridia; o__Oscillospirales; f__Oscillospiraceae; g__Oscillibacter; s__uncultured_bacterium
Asv02245	5-Hydroxy-6-methoxyindole glucuronide	0.00632907	2.73023	Meta	d__Bacteria; p__Bacteroidota; c__Bacteroidia; o__Bacteroidales; f__Rikenellaceae; g__Rikenellaceae_RC9_gut_group; s__uncultured_bacterium
Asv02598	5-Hydroxy-6-methoxyindole glucuronide	0.000803006	3.38648	binary	d__Bacteria; p__Firmicutes; c__Clostridia; o__Clostridia_vadinBB60_group; f__Clostridia_vadinBB60_group; g__Clostridia_vadinBB60_group; s__uncultured_bacterium
Asv03053	5-Hydroxy-6-methoxyindole glucuronide	0.00066542	3.40344	Meta	d__Bacteria; p__Bacteroidota; c__Bacteroidia; o__Bacteroidales; f__Prevotellaceae; g__Prevotellaceae_UCG-001; s__uncultured_rumen
Asv03486	5-Hydroxy-6-methoxyindole glucuronide	3.66285e-06	4.62965	Meta	d__Bacteria; p__Firmicutes; c__Clostridia; o__Oscillospirales; f__Ruminococcaceae; g__Ruminococcus
Asv03498	5-Hydroxy-6-methoxyindole glucuronide	0.00487723	2.81503	Meta	d__Bacteria; p__Bacteroidota; c__Bacteroidia; o__Bacteroidales; f__Prevotellaceae; g__Prevotellaceae_NK3B31_group
Asv03980	5-Hydroxy-6-methoxyindole glucuronide	0.00611359	2.74163	Meta	d__Bacteria; p__Firmicutes; c__Clostridia; o__Oscillospirales; f__UCG-010; g__UCG-010
Asv00003	Malonic acid	0.00134475	3.20625	Meta	d__Bacteria; p__Firmicutes; c__Clostridia; o__Clostridia_vadinBB60_group; f__Clostridia_vadinBB60_group; g__Clostridia_vadinBB60_group; s__uncultured_bacterium
Asv00006	Malonic acid	7.00422e-05	4.03351	quantitive	d__Bacteria; p__Firmicutes; c__Bacilli; o__Lactobacillales; f__Lactobacillaceae; g__Lactobacillus
Asv00007	Malonic acid	0.000924501	3.31255	Meta	d__Bacteria; p__Firmicutes; c__Clostridia; o__Lachnospirales; f__Lachnospiraceae; g__Lachnospiraceae_XPB1014_group; s__uncultured_bacterium
Asv00009	Malonic acid	0.000435453	3.55789	quantitive	d__Bacteria; p__Spirochaetota; c__Spirochaetia; o__Spirochaetales; f__Spirochaetaceae; g__Sphaerochaeta; s__uncultured_bacterium
Asv00011	Malonic acid	0.00145261	3.21399	binary	d__Bacteria; p__Firmicutes; c__Clostridia; o__Clostridia_vadinBB60_group; f__Clostridia_vadinBB60_group; g__Clostridia_vadinBB60_group
Asv00014	Malonic acid	0.00353161	2.91723	Meta	d__Bacteria; p__Spirochaetota; c__Spirochaetia; o__Spirochaetales; f__Spirochaetaceae; g__Sphaerochaeta; s__uncultured_prokaryote
Asv00020	Malonic acid	0.00321669	2.94623	Meta	d__Bacteria; p__Bacteroidota; c__Bacteroidia; o__Bacteroidales; f__Prevotellaceae
Asv00027	Malonic acid	2.16049e-07	5.18497	Meta	d__Bacteria; p__Firmicutes; c__Negativicutes; o__Veillonellales-Selenomonadales; f__Selenomonadaceae; g__Anaerovibrio; s__uncultured_rumen
Asv00037	Malonic acid	0.00206197	3.1085	binary	d__Bacteria; p__Bacteroidota; c__Bacteroidia; o__Bacteroidales; f__Bacteroidaceae; g__Bacteroides
Asv00041	Malonic acid	0.00331748	-2.96132	quantitive	d__Bacteria; p__Bacteroidota; c__Bacteroidia; o__Bacteroidales; f__Prevotellaceae; g__Prevotellaceae_UCG-003
Asv00043	Malonic acid	0.000340937	3.58203	Meta	d__Bacteria; p__Bacteroidota; c__Bacteroidia; o__Bacteroidales; f__Bacteroidales_RF16_group; g__Bacteroidales_RF16_group
Asv00044	Malonic acid	0.00142581	3.18937	Meta	d__Bacteria; p__Firmicutes; c__Clostridia; o__Lachnospirales; f__Lachnospiraceae
Asv00045	Malonic acid	2.36527e-05	4.29779	quantitive	d__Bacteria; p__Bacteroidota; c__Bacteroidia; o__Bacteroidales; f__Rikenellaceae; g__Rikenellaceae_RC9_gut_group; s__uncultured_beta
Asv00049	Malonic acid	5.74321e-05	4.02312	Meta	d__Bacteria; p__Bacteroidota; c__Bacteroidia; o__Bacteroidales; f__Prevotellaceae; g__Prevotellaceae_UCG-004
Asv00055	Malonic acid	0.00175352	3.15774	quantitive	d__Bacteria; p__Firmicutes; c__Bacilli; o__Erysipelotrichales; f__Erysipelotrichaceae; g__Turicibacter
Asv00057	Malonic acid	0.00211442	3.07367	Meta	d__Bacteria; p__Spirochaetota; c__Spirochaetia; o__Spirochaetales; f__Spirochaetaceae; g__Treponema; s__uncultured_bacterium
Asv00059	Malonic acid	0.0018946	3.10628	Meta	d__Bacteria; p__Firmicutes; c__Clostridia; o__Lachnospirales; f__Lachnospiraceae
Asv00064	Malonic acid	0.000508221	3.47639	Meta	d__Bacteria; p__Firmicutes; c__Clostridia; o__Lachnospirales; f__Lachnospiraceae
Asv00065	Malonic acid	9.63218e-07	4.89901	Meta	d__Bacteria; p__Firmicutes; c__Clostridia; o__Lachnospirales; f__Lachnospiraceae
Asv00066	Malonic acid	0.000879595	3.32645	Meta	d__Bacteria; p__Spirochaetota; c__Spirochaetia; o__Spirochaetales; f__Spirochaetaceae; g__Treponema; s__uncultured_bacterium
Asv00070	Malonic acid	0.0035987	2.91135	Meta	d__Bacteria; p__Firmicutes; c__Clostridia; o__Lachnospirales; f__Lachnospiraceae
Asv00076	Malonic acid	0.00086956	3.37152	quantitive	d__Bacteria; p__Bacteroidota; c__Bacteroidia; o__Bacteroidales; f__Bacteroidales_RF16_group; g__Bacteroidales_RF16_group; s__uncultured_bacterium
Asv00085	Malonic acid	0.0016662	3.14406	Meta	d__Bacteria; p__Firmicutes; c__Clostridia
Asv00090	Malonic acid	0.00159451	-3.1862	quantitive	d__Bacteria; p__Firmicutes; c__Clostridia; o__Peptostreptococcales-Tissierellales; f__Peptostreptococcaceae; g__Romboutsia
Asv00097	Malonic acid	0.00144397	3.18571	Meta	d__Bacteria; p__Bacteroidota; c__Bacteroidia; o__Bacteroidales; f__Prevotellaceae; g__Prevotella; s__uncultured_bacterium
Asv00102	Malonic acid	0.000143468	3.85199	binary	d__Bacteria; p__Firmicutes; c__Clostridia; o__Oscillospirales; f__Ruminococcaceae; g__[Eubacterium]_siraeum_group; s__uncultured_bacterium
Asv00105	Malonic acid	0.000462676	3.50148	Meta	d__Bacteria; p__Firmicutes; c__Negativicutes; o__Veillonellales-Selenomonadales; f__Selenomonadaceae; g__Anaerovibrio
Asv00106	Malonic acid	0.00339422	2.95331	binary	d__Bacteria; p__Bacteroidota; c__Bacteroidia; o__Bacteroidales; f__Bacteroidaceae; g__Bacteroides
Asv00107	Malonic acid	0.00148554	3.17749	Meta	d__Bacteria; p__Firmicutes; c__Negativicutes; o__Veillonellales-Selenomonadales; f__Selenomonadaceae; g__Quinella; s__uncultured_bacterium
Asv00109	Malonic acid	0.00142062	-3.24304	quantitive	d__Bacteria; p__Bacteroidota; c__Bacteroidia; o__Bacteroidales; f__Prevotellaceae; g__Alloprevotella
Asv00110	Malonic acid	8.64223e-06	4.44862	Meta	d__Bacteria; p__Firmicutes; c__Clostridia; o__Clostridiales; f__Clostridiaceae; g__Clostridium_sensu_stricto_1
Asv00111	Malonic acid	0.000123366	3.83934	Meta	d__Bacteria; p__Firmicutes; c__Clostridia; o__Lachnospirales; f__Lachnospiraceae
Asv00113	Malonic acid	0.000997027	3.29136	Meta	d__Bacteria; p__Firmicutes; c__Bacilli; o__Erysipelotrichales; f__Erysipelatoclostridiaceae; g__UCG-004; s__uncultured_bacterium
Asv00121	Malonic acid	0.000375176	3.59812	binary	d__Bacteria; p__Spirochaetota; c__Spirochaetia; o__Spirochaetales; f__Spirochaetaceae; g__Treponema
Asv00125	Malonic acid	0.000674558	3.39972	Meta	d__Bacteria; p__Firmicutes; c__Negativicutes; o__Veillonellales-Selenomonadales; f__Selenomonadaceae; g__Anaerovibrio
Asv00136	Malonic acid	3.62917e-06	4.63156	Meta	d__Bacteria; p__Firmicutes; c__Clostridia; o__Oscillospirales; f__Oscillospiraceae; g__UCG-005
Asv00140	Malonic acid	0.000373007	3.6004	quantitive	d__Bacteria; p__Firmicutes; c__Clostridia; o__Lachnospirales; f__Lachnospiraceae; g__Frisingicoccus; s__uncultured_bacterium
Asv00142	Malonic acid	0.00175518	3.12881	Meta	d__Bacteria; p__Firmicutes; c__Clostridia; o__Lachnospirales; f__Lachnospiraceae
Asv00159	Malonic acid	8.83799e-07	4.91589	Meta	d__Bacteria; p__Firmicutes; c__Clostridia; o__Lachnospirales; f__Lachnospiraceae; g__Lachnospira; s__uncultured_bacterium
Asv00162	Malonic acid	1.66023e-05	4.30628	Meta	d__Bacteria; p__Firmicutes; c__Clostridia; o__Lachnospirales; f__Lachnospiraceae
Asv00163	Malonic acid	0.000195391	3.7249	Meta	d__Bacteria; p__Firmicutes; c__Bacilli; o__Lactobacillales; f__Lactobacillaceae; g__Lactobacillus
Asv00164	Malonic acid	0.000722729	-3.38081	Meta	d__Bacteria; p__Bacteroidota; c__Bacteroidia; o__Bacteroidales; f__Rikenellaceae
Asv00191	Malonic acid	0.000387667	3.58922	binary	d__Bacteria; p__Bacteroidota; c__Bacteroidia; o__Bacteroidales; f__p-2534-18B5_gut_group; g__p-2534-18B5_gut_group; s__uncultured_bacterium
Asv00195	Malonic acid	0.00040013	3.54	Meta	d__Bacteria; p__Firmicutes; c__Clostridia; o__Oscillospirales; f__Oscillospiraceae; g__UCG-005
Asv00206	Malonic acid	0.000444164	3.51235	Meta	d__Bacteria; p__Cyanobacteria; c__Vampirivibrionia; o__Gastranaerophilales; f__Gastranaerophilales; g__Gastranaerophilales
Asv00222	Malonic acid	0.000791009	3.35592	Meta	d__Bacteria; p__Bacteroidota; c__Bacteroidia; o__Bacteroidales; f__Prevotellaceae; g__Prevotella
Asv00223	Malonic acid	7.98101e-07	4.93583	Meta	d__Bacteria; p__Firmicutes; c__Clostridia; o__Lachnospirales; f__Lachnospiraceae; g__Lachnospiraceae_UCG-003; s__uncultured_bacterium
Asv00233	Malonic acid	3.76795e-06	4.62379	Meta	d__Bacteria; p__Firmicutes; c__Bacilli; o__Erysipelotrichales; f__Erysipelatoclostridiaceae; g__UCG-004; s__uncultured_bacterium
Asv00234	Malonic acid	2.22438e-05	4.3096	binary	d__Bacteria; p__Spirochaetota; c__Spirochaetia; o__Spirochaetales; f__Spirochaetaceae; g__Treponema
Asv00236	Malonic acid	7.05612e-05	4.03109	binary	d__Bacteria; p__Firmicutes; c__Bacilli; o__Acholeplasmatales; f__Acholeplasmataceae; g__Anaeroplasma; s__uncultured_bacterium
Asv00238	Malonic acid	0.0012765	3.22121	Meta	d__Bacteria; p__Firmicutes; c__Clostridia; o__Lachnospirales; f__Lachnospiraceae
Asv00239	Malonic acid	0.0011151	3.29183	binary	d__Bacteria; p__Firmicutes; c__Bacilli; o__Acholeplasmatales; f__Acholeplasmataceae; g__Anaeroplasma; s__uncultured_bacterium
Asv00271	Malonic acid	4.72833e-05	4.12937	binary	d__Bacteria; p__Firmicutes; c__Clostridia; o__Lachnospirales; f__Lachnospiraceae
Asv00277	Malonic acid	0.00342811	2.95015	binary	d__Bacteria; p__Firmicutes; c__Clostridia; o__Lachnospirales; f__Lachnospiraceae; g__Acetitomaculum; s__uncultured_bacterium
Asv00281	Malonic acid	1.81911e-07	5.343	binary	d__Bacteria; p__Firmicutes; c__Clostridia; o__Lachnospirales; f__Lachnospiraceae
Asv00288	Malonic acid	4.20869e-05	4.09571	Meta	d__Bacteria; p__Spirochaetota; c__Spirochaetia; o__Spirochaetales; f__Spirochaetaceae; g__Treponema
Asv00289	Malonic acid	0.00184611	3.14211	binary	d__Bacteria; p__Firmicutes; c__Clostridia; o__Oscillospirales; f__Oscillospiraceae; g__UCG-005; s__uncultured_bacterium
Asv00300	Malonic acid	0.000535124	3.50063	binary	d__Bacteria; p__Verrucomicrobiota; c__Kiritimatiellae; o__WCHB1-41; f__WCHB1-41; g__WCHB1-41; s__uncultured_bacterium
Asv00321	Malonic acid	1.48993e-07	5.2538	Meta	d__Bacteria; p__Firmicutes; c__Clostridia; o__Lachnospirales; f__Lachnospiraceae
Asv00329	Malonic acid	3.87172e-05	4.17775	binary	d__Bacteria; p__Spirochaetota; c__Spirochaetia; o__Spirochaetales; f__Spirochaetaceae; g__Treponema; s__uncultured_bacterium
Asv00361	Malonic acid	0.00286965	2.98137	Meta	d__Bacteria; p__Firmicutes; c__Bacilli; o__Lactobacillales; f__Lactobacillaceae; g__Lactobacillus
Asv00439	Malonic acid	5.68655e-05	4.02545	Meta	d__Bacteria; p__Spirochaetota; c__Spirochaetia; o__Spirochaetales; f__Spirochaetaceae; g__Treponema
Asv00455	Malonic acid	0.000290775	3.62338	Meta	d__Bacteria; p__Firmicutes; c__Clostridia; o__Clostridiales; f__Clostridiaceae; g__Clostridium_sensu_stricto_1; s__Clostridium_butyricum
Asv00469	Malonic acid	0.000580097	3.47818	binary	d__Bacteria; p__Firmicutes; c__Clostridia; o__Oscillospirales; f__UCG-010; g__UCG-010; s__uncultured_bacterium
Asv00485	Malonic acid	0.000623139	3.45816	binary	d__Bacteria; p__Firmicutes; c__Clostridia; o__Lachnospirales; f__Lachnospiraceae
Asv00499	Malonic acid	0.00160957	3.18338	binary	d__Bacteria; p__Firmicutes; c__Clostridia; o__Clostridia_vadinBB60_group; f__Clostridia_vadinBB60_group; g__Clostridia_vadinBB60_group; s__gut_metagenome
Asv00522	Malonic acid	0.00160591	3.18406	binary	d__Bacteria; p__Bacteroidota; c__Bacteroidia; o__Bacteroidales; f__Bacteroidaceae; g__Bacteroides
Asv00523	Malonic acid	0.00263451	3.03299	binary	d__Bacteria; p__Firmicutes; c__Clostridia; o__Oscillospirales; f__Oscillospiraceae; g__UCG-005
Asv00542	Malonic acid	2.44985e-05	4.21937	Meta	d__Bacteria; p__Bacteroidota; c__Bacteroidia; o__Bacteroidales; f__Rikenellaceae; g__Rikenellaceae_RC9_gut_group; s__uncultured_beta
Asv00585	Malonic acid	0.000771483	-3.39788	binary	d__Bacteria; p__Verrucomicrobiota; c__Lentisphaeria; o__Oligosphaerales; f__Oligosphaeraceae; g__horsej-a03; s__uncultured_bacterium
Asv00609	Malonic acid	0.00411194	-2.86944	Meta	d__Bacteria; p__Firmicutes; c__Clostridia; o__Clostridiales; f__Clostridiaceae; g__Clostridium_sensu_stricto_1
Asv00623	Malonic acid	1.5463e-05	-4.32199	Meta	d__Bacteria; p__Fusobacteriota; c__Fusobacteriia; o__Fusobacteriales; f__Fusobacteriaceae; g__Fusobacterium; s__Fusobacterium_mortiferum
Asv00654	Malonic acid	0.000845326	3.33751	Meta	d__Bacteria; p__Cyanobacteria; c__Vampirivibrionia; o__Gastranaerophilales; f__Gastranaerophilales; g__Gastranaerophilales; s__uncultured_bacterium
Asv00775	Malonic acid	0.00143707	3.21719	binary	d__Bacteria; p__Bacteroidota; c__Bacteroidia; o__Bacteroidales; f__Rikenellaceae; g__Rikenellaceae_RC9_gut_group; s__uncultured_bacterium
Asv00787	Malonic acid	2.71065e-05	4.26294	binary	d__Bacteria; p__Firmicutes; c__Clostridia; o__Oscillospirales; f__Ruminococcaceae; g__Paludicola; s__uncultured_bacterium
Asv01045	Malonic acid	0.00264132	3.00666	Meta	d__Bacteria; p__Spirochaetota; c__Spirochaetia; o__Spirochaetales; f__Spirochaetaceae; g__Treponema
Asv01047	Malonic acid	0.00368647	2.92696	binary	d__Bacteria; p__Bacteroidota; c__Bacteroidia; o__Bacteroidales; f__Rikenellaceae; g__Rikenellaceae_RC9_gut_group; s__uncultured_bacterium
Asv01065	Malonic acid	0.00427244	2.85731	Meta	d__Bacteria; p__Firmicutes; c__Bacilli; o__Acholeplasmatales; f__Acholeplasmataceae; g__Anaeroplasma; s__uncultured_rumen
Asv01073	Malonic acid	2.26837e-05	4.305	binary	d__Bacteria; p__Firmicutes; c__Clostridia; o__Oscillospirales; f__Ruminococcaceae; g__UCG-001; s__uncultured_bacterium
Asv01107	Malonic acid	0.00413224	2.89024	binary	d__Bacteria; p__Firmicutes; c__Clostridia; o__Clostridia_vadinBB60_group; f__Clostridia_vadinBB60_group; g__Clostridia_vadinBB60_group
Asv01291	Malonic acid	2.18377e-05	-4.24522	Meta	d__Bacteria; p__Campilobacterota; c__Campylobacteria; o__Campylobacterales; f__Helicobacteraceae; g__Helicobacter; s__Helicobacter_rodentium
Asv01347	Malonic acid	0.00196375	3.09566	Meta	d__Bacteria; p__Spirochaetota; c__Spirochaetia; o__Spirochaetales; f__Spirochaetaceae; g__Treponema; s__uncultured_bacterium
Asv01396	Malonic acid	0.00375354	2.89816	Meta	d__Bacteria; p__Spirochaetota; c__Spirochaetia; o__Spirochaetales; f__Spirochaetaceae; g__Treponema; s__uncultured_bacterium
Asv01586	Malonic acid	0.000469967	-3.49731	Meta	d__Bacteria; p__Firmicutes; c__Clostridia; o__Lachnospirales; f__Lachnospiraceae; g__Epulopiscium; s__uncultured_organism
Asv01815	Malonic acid	0.00246552	-3.05356	binary	d__Bacteria; p__Firmicutes; c__Clostridia; o__Lachnospirales; f__Lachnospiraceae
Asv02245	Malonic acid	0.00224854	3.05527	Meta	d__Bacteria; p__Bacteroidota; c__Bacteroidia; o__Bacteroidales; f__Rikenellaceae; g__Rikenellaceae_RC9_gut_group; s__uncultured_bacterium
Asv02598	Malonic acid	0.00159336	3.18641	binary	d__Bacteria; p__Firmicutes; c__Clostridia; o__Clostridia_vadinBB60_group; f__Clostridia_vadinBB60_group; g__Clostridia_vadinBB60_group; s__uncultured_bacterium
Asv03274	Malonic acid	0.0023978	-3.07684	quantitive	d__Bacteria; p__Bacteroidota; c__Bacteroidia; o__Bacteroidales; f__Muribaculaceae; g__Muribaculaceae; s__uncultured_bacterium
Asv03415	Malonic acid	0.00373556	-2.99203	quantitive	d__Bacteria; p__Fusobacteriota; c__Fusobacteriia; o__Fusobacteriales; f__Fusobacteriaceae; g__Fusobacterium; s__Fusobacterium_mortiferum
Asv03463	Malonic acid	0.00029648	3.61836	Meta	d__Bacteria; p__Cyanobacteria; c__Vampirivibrionia; o__Gastranaerophilales; f__Gastranaerophilales; g__Gastranaerophilales
Asv04637	Malonic acid	0.000605772	-3.46608	binary	d__Bacteria; p__Firmicutes; c__Clostridia; o__Lachnospirales; f__Lachnospiraceae
Asv00321	2-Methoxy-estradiol-17b 3-glucuronide	6.55008e-05	3.99206	Meta	d__Bacteria; p__Firmicutes; c__Clostridia; o__Lachnospirales; f__Lachnospiraceae
Asv00686	2-Methoxy-estradiol-17b 3-glucuronide	2.23054e-05	-4.24047	Meta	d__Bacteria; p__Firmicutes; c__Clostridia; o__Oscillospirales; f__Ruminococcaceae; g__uncultured; s__gut_metagenome
Asv00669	Xanthosine	4.07075e-05	4.17779	quantitive	d__Bacteria; p__Bacteroidota; c__Bacteroidia; o__Bacteroidales; f__Bacteroidaceae; g__Bacteroides
Asv01062	Xanthosine	4.45639e-05	4.14375	binary	d__Bacteria; p__Cyanobacteria; c__Vampirivibrionia; o__Gastranaerophilales; f__Gastranaerophilales; g__Gastranaerophilales; s__uncultured_bacterium
Asv05814	Xanthosine	2.2427e-05	4.30767	binary	d__Bacteria; p__Fusobacteriota; c__Fusobacteriia; o__Fusobacteriales; f__Fusobacteriaceae; g__Fusobacterium
Asv00001	Lithocholic acid glycine conjugate	2.63575e-06	-4.79172	quantitive	d__Bacteria; p__Bacteroidota; c__Bacteroidia; o__Bacteroidales; f__p-251-o5; g__p-251-o5; s__uncultured_bacterium
Asv00004	Lithocholic acid glycine conjugate	1.89222e-06	4.86167	quantitive	d__Bacteria; p__Proteobacteria; c__Gammaproteobacteria; o__Enterobacterales; f__Enterobacteriaceae; g__Escherichia-Shigella
Asv00005	Lithocholic acid glycine conjugate	0.00479116	-2.84339	quantitive	d__Bacteria; p__Bacteroidota; c__Bacteroidia; o__Bacteroidales; f__p-251-o5; g__p-251-o5; s__uncultured_bacterium
Asv00008	Lithocholic acid glycine conjugate	3.75591e-06	4.71274	quantitive	d__Bacteria; p__Firmicutes; c__Negativicutes; o__Acidaminococcales; f__Acidaminococcaceae; g__Phascolarctobacterium
Asv00015	Lithocholic acid glycine conjugate	4.46995e-05	4.14386	quantitive	d__Bacteria; p__Bacteroidota; c__Bacteroidia; o__Bacteroidales; f__Rikenellaceae; g__dgA-11_gut_group; s__uncultured_Bacteroidales
Asv00017	Lithocholic acid glycine conjugate	0.000121352	-3.92011	quantitive	d__Bacteria; p__Bacteroidota; c__Bacteroidia; o__Bacteroidales; f__p-251-o5; g__p-251-o5; s__uncultured_bacterium
Asv00019	Lithocholic acid glycine conjugate	0.000193715	-3.77686	quantitive	d__Bacteria; p__Bacteroidota; c__Bacteroidia; o__Bacteroidales; f__Prevotellaceae; g__Prevotellaceae_UCG-003; s__uncultured_bacterium
Asv00021	Lithocholic acid glycine conjugate	0.00107276	-3.27071	Meta	d__Bacteria; p__Bacteroidota; c__Bacteroidia; o__Bacteroidales; f__Bacteroidales_RF16_group; g__Bacteroidales_RF16_group; s__uncultured_bacterium
Asv00024	Lithocholic acid glycine conjugate	8.72666e-05	3.97814	quantitive	d__Bacteria; p__Firmicutes; c__Negativicutes; o__Acidaminococcales; f__Acidaminococcaceae; g__Phascolarctobacterium
Asv00028	Lithocholic acid glycine conjugate	8.83656e-05	-3.97595	quantitive	d__Bacteria; p__Bacteroidota; c__Bacteroidia; o__Bacteroidales; f__Rikenellaceae; g__Rikenellaceae_RC9_gut_group; s__uncultured_bacterium
Asv00030	Lithocholic acid glycine conjugate	2.07307e-05	-4.25687	Meta	d__Bacteria; p__Bacteroidota; c__Bacteroidia; o__Bacteroidales; f__Prevotellaceae; g__Prevotella
Asv00031	Lithocholic acid glycine conjugate	0.000113776	3.92598	quantitive	d__Bacteria; p__Bacteroidota; c__Bacteroidia; o__Bacteroidales; f__Bacteroidaceae; g__Bacteroides
Asv00033	Lithocholic acid glycine conjugate	0.00114457	3.28476	quantitive	d__Bacteria; p__Bacteroidota; c__Bacteroidia; o__Bacteroidales; f__Prevotellaceae
Asv00034	Lithocholic acid glycine conjugate	0.00177914	3.15327	quantitive	d__Bacteria; p__Firmicutes; c__Clostridia; o__Peptostreptococcales-Tissierellales; f__Peptostreptococcaceae; g__Terrisporobacter; s__uncultured_bacterium
Asv00041	Lithocholic acid glycine conjugate	1.15177e-05	4.46453	quantitive	d__Bacteria; p__Bacteroidota; c__Bacteroidia; o__Bacteroidales; f__Prevotellaceae; g__Prevotellaceae_UCG-003
Asv00042	Lithocholic acid glycine conjugate	0.00301064	-2.96665	Meta	d__Bacteria; p__Verrucomicrobiota; c__Kiritimatiellae; o__WCHB1-41; f__WCHB1-41; g__WCHB1-41; s__uncultured_bacterium
Asv00043	Lithocholic acid glycine conjugate	0.000620329	-3.46254	quantitive	d__Bacteria; p__Bacteroidota; c__Bacteroidia; o__Bacteroidales; f__Bacteroidales_RF16_group; g__Bacteroidales_RF16_group
Asv00046	Lithocholic acid glycine conjugate	0.00165613	-3.14584	Meta	d__Bacteria; p__Bacteroidota; c__Bacteroidia; o__Bacteroidales; f__p-251-o5; g__p-251-o5; s__uncultured_bacterium
Asv00057	Lithocholic acid glycine conjugate	0.000306785	-3.6612	quantitive	d__Bacteria; p__Spirochaetota; c__Spirochaetia; o__Spirochaetales; f__Spirochaetaceae; g__Treponema; s__uncultured_bacterium
Asv00066	Lithocholic acid glycine conjugate	0.000111449	-3.91775	quantitive	d__Bacteria; p__Spirochaetota; c__Spirochaetia; o__Spirochaetales; f__Spirochaetaceae; g__Treponema; s__uncultured_bacterium
Asv00080	Lithocholic acid glycine conjugate	1.41901e-09	6.24976	quantitive	d__Bacteria; p__Firmicutes; c__Bacilli; o__Erysipelotrichales; f__Erysipelotrichaceae; g__uncultured; s__uncultured_bacterium
Asv00082	Lithocholic acid glycine conjugate	5.50664e-05	4.03301	Meta	d__Bacteria; p__Desulfobacterota; c__Desulfovibrionia; o__Desulfovibrionales; f__Desulfovibrionaceae; g__Desulfovibrio; s__bacterium
Asv00083	Lithocholic acid glycine conjugate	0.00582086	2.78569	quantitive	d__Bacteria; p__Proteobacteria; c__Gammaproteobacteria; o__Aeromonadales; f__Succinivibrionaceae; g__Succinivibrio; s__uncultured_bacterium
Asv00087	Lithocholic acid glycine conjugate	9.74908e-05	3.95049	quantitive	d__Bacteria; p__Firmicutes; c__Clostridia; o__Peptostreptococcales-Tissierellales; f__Anaerovoracaceae; g__Family_XIII_AD3011_group; s__uncultured_organism
Asv00089	Lithocholic acid glycine conjugate	0.000419141	-3.52773	Meta	d__Bacteria; p__Bacteroidota; c__Bacteroidia; o__Bacteroidales; f__Prevotellaceae; g__Prevotellaceae_NK3B31_group
Asv00090	Lithocholic acid glycine conjugate	5.48846e-05	4.09299	quantitive	d__Bacteria; p__Firmicutes; c__Clostridia; o__Peptostreptococcales-Tissierellales; f__Peptostreptococcaceae; g__Romboutsia
Asv00091	Lithocholic acid glycine conjugate	4.78222e-06	-4.57412	Meta	d__Bacteria; p__Bacteroidota; c__Bacteroidia; o__Bacteroidales; f__Prevotellaceae; g__Prevotella
Asv00111	Lithocholic acid glycine conjugate	0.000841245	-3.37391	quantitive	d__Bacteria; p__Firmicutes; c__Clostridia; o__Lachnospirales; f__Lachnospiraceae
Asv00113	Lithocholic acid glycine conjugate	0.000324724	-3.59473	Meta	d__Bacteria; p__Firmicutes; c__Bacilli; o__Erysipelotrichales; f__Erysipelatoclostridiaceae; g__UCG-004; s__uncultured_bacterium
Asv00116	Lithocholic acid glycine conjugate	1.3548e-05	4.35106	Meta	d__Bacteria; p__Proteobacteria; c__Gammaproteobacteria; o__Aeromonadales; f__Succinivibrionaceae; g__Succinivibrio; s__uncultured_Succinivibrio
Asv00121	Lithocholic acid glycine conjugate	6.7223e-05	-3.98591	Meta	d__Bacteria; p__Spirochaetota; c__Spirochaetia; o__Spirochaetales; f__Spirochaetaceae; g__Treponema
Asv00122	Lithocholic acid glycine conjugate	0.000512521	3.51679	quantitive	d__Bacteria; p__Synergistota; c__Synergistia; o__Synergistales; f__Synergistaceae; g__Pyramidobacter; s__uncultured_bacterium
Asv00133	Lithocholic acid glycine conjugate	8.82222e-09	-5.95388	quantitive	d__Bacteria; p__Firmicutes; c__Clostridia; o__Oscillospirales; f__UCG-010; g__UCG-010
Asv00137	Lithocholic acid glycine conjugate	0.00117605	3.31171	quantitive	d__Bacteria; p__Bacteroidota; c__Bacteroidia; o__Bacteroidales; f__Bacteroidaceae; g__Bacteroides
Asv00141	Lithocholic acid glycine conjugate	0.00672241	2.71029	Meta	d__Bacteria; p__Bacteroidota; c__Bacteroidia; o__Bacteroidales; f__Muribaculaceae; g__Muribaculaceae; s__uncultured_bacterium
Asv00147	Lithocholic acid glycine conjugate	0.000607715	3.47016	quantitive	d__Bacteria; p__Firmicutes; c__Clostridia; o__Oscillospirales; f__Oscillospiraceae; g__NK4A214_group
Asv00148	Lithocholic acid glycine conjugate	0.000269614	3.69086	quantitive	d__Bacteria; p__Firmicutes; c__Clostridia; o__Oscillospirales; f__Oscillospiraceae; g__UCG-005
Asv00152	Lithocholic acid glycine conjugate	6.23923e-07	5.09645	quantitive	d__Bacteria; p__Firmicutes; c__Clostridia; o__Lachnospirales; f__Lachnospiraceae; g__Coprococcus
Asv00154	Lithocholic acid glycine conjugate	0.000936256	3.34249	binary	d__Bacteria; p__Firmicutes; c__Clostridia; o__Lachnospirales; f__Lachnospiraceae
Asv00161	Lithocholic acid glycine conjugate	3.95497e-05	4.17262	quantitive	d__Bacteria; p__Firmicutes; c__Clostridia; o__Peptostreptococcales-Tissierellales; f__Peptostreptococcaceae; g__Terrisporobacter
Asv00175	Lithocholic acid glycine conjugate	1.24599e-06	-4.84818	Meta	d__Bacteria; p__Bacteroidota; c__Bacteroidia; o__Bacteroidales; f__Prevotellaceae; g__Prevotella
Asv00176	Lithocholic acid glycine conjugate	1.42779e-07	5.39183	quantitive	d__Bacteria; p__Proteobacteria; c__Gammaproteobacteria; o__Burkholderiales; f__Sutterellaceae; g__Sutterella
Asv00177	Lithocholic acid glycine conjugate	0.000690967	3.42985	quantitive	d__Bacteria; p__Proteobacteria; c__Gammaproteobacteria; o__Burkholderiales; f__Sutterellaceae; g__Sutterella; s__uncultured_bacterium
Asv00181	Lithocholic acid glycine conjugate	0.000274794	3.63797	Meta	d__Bacteria; p__Bacteroidota; c__Bacteroidia; o__Bacteroidales; f__Prevotellaceae; g__Prevotellaceae_NK3B31_group; s__metagenome
Asv00186	Lithocholic acid glycine conjugate	0.00082039	3.38146	quantitive	d__Bacteria; p__Bacteroidota; c__Bacteroidia; o__Bacteroidales; f__Muribaculaceae; g__Muribaculaceae; s__uncultured_bacterium
Asv00191	Lithocholic acid glycine conjugate	0.000884393	-3.32493	Meta	d__Bacteria; p__Bacteroidota; c__Bacteroidia; o__Bacteroidales; f__p-2534-18B5_gut_group; g__p-2534-18B5_gut_group; s__uncultured_bacterium
Asv00194	Lithocholic acid glycine conjugate	1.31556e-05	4.3575	Meta	d__Bacteria; p__Bacteroidota; c__Bacteroidia; o__Bacteroidales; f__Prevotellaceae; g__Alloprevotella; s__uncultured_bacterium
Asv00195	Lithocholic acid glycine conjugate	0.00241652	-3.0336	Meta	d__Bacteria; p__Firmicutes; c__Clostridia; o__Oscillospirales; f__Oscillospiraceae; g__UCG-005
Asv00198	Lithocholic acid glycine conjugate	0.000150415	-3.83981	binary	d__Bacteria; p__Firmicutes; c__Clostridia; o__Lachnospirales; f__Lachnospiraceae
Asv00202	Lithocholic acid glycine conjugate	0.00023685	3.67607	Meta	d__Bacteria; p__Verrucomicrobiota; c__Kiritimatiellae; o__WCHB1-41; f__WCHB1-41; g__WCHB1-41; s__uncultured_bacterium
Asv00206	Lithocholic acid glycine conjugate	0.00312599	-2.95507	Meta	d__Bacteria; p__Cyanobacteria; c__Vampirivibrionia; o__Gastranaerophilales; f__Gastranaerophilales; g__Gastranaerophilales
Asv00223	Lithocholic acid glycine conjugate	2.64092e-07	-5.14742	Meta	d__Bacteria; p__Firmicutes; c__Clostridia; o__Lachnospirales; f__Lachnospiraceae; g__Lachnospiraceae_UCG-003; s__uncultured_bacterium
Asv00233	Lithocholic acid glycine conjugate	7.85928e-06	-4.46898	Meta	d__Bacteria; p__Firmicutes; c__Bacilli; o__Erysipelotrichales; f__Erysipelatoclostridiaceae; g__UCG-004; s__uncultured_bacterium
Asv00234	Lithocholic acid glycine conjugate	4.91267e-09	-5.8501	Meta	d__Bacteria; p__Spirochaetota; c__Spirochaetia; o__Spirochaetales; f__Spirochaetaceae; g__Treponema
Asv00235	Lithocholic acid glycine conjugate	6.34142e-05	4.06286	quantitive	d__Bacteria; p__Desulfobacterota; c__Desulfovibrionia; o__Desulfovibrionales; f__Desulfovibrionaceae; g__Mailhella; s__Desulfovibrio_sp.
Asv00236	Lithocholic acid glycine conjugate	0.00129006	-3.21818	Meta	d__Bacteria; p__Firmicutes; c__Bacilli; o__Acholeplasmatales; f__Acholeplasmataceae; g__Anaeroplasma; s__uncultured_bacterium
Asv00239	Lithocholic acid glycine conjugate	0.000427094	-3.52275	Meta	d__Bacteria; p__Firmicutes; c__Bacilli; o__Acholeplasmatales; f__Acholeplasmataceae; g__Anaeroplasma; s__uncultured_bacterium
Asv00244	Lithocholic acid glycine conjugate	0.00305965	2.96168	Meta	d__Bacteria; p__Bacteroidota; c__Bacteroidia; o__Bacteroidales; f__Prevotellaceae; g__Prevotella
Asv00249	Lithocholic acid glycine conjugate	0.000171469	-3.80593	binary	d__Bacteria; p__Firmicutes; c__Clostridia; o__Clostridia_vadinBB60_group; f__Clostridia_vadinBB60_group; g__Clostridia_vadinBB60_group
Asv00251	Lithocholic acid glycine conjugate	0.00490211	2.83743	quantitive	d__Bacteria; p__Firmicutes; c__Clostridia; o__Christensenellales; f__Christensenellaceae; g__Christensenellaceae_R-7_group; s__uncultured_prokaryote
Asv00259	Lithocholic acid glycine conjugate	0.00152384	3.19974	binary	d__Bacteria; p__Firmicutes; c__Clostridia; o__Oscillospirales; f__Oscillospiraceae; g__UCG-002; s__uncultured_bacterium
Asv00262	Lithocholic acid glycine conjugate	0.00557559	2.79641	quantitive	d__Bacteria; p__Firmicutes; c__Negativicutes; o__Veillonellales-Selenomonadales; f__Selenomonadaceae; g__Anaerovibrio; s__uncultured_bacterium
Asv00272	Lithocholic acid glycine conjugate	7.88137e-07	5.06914	quantitive	d__Bacteria; p__Firmicutes; c__Clostridia; o__Oscillospirales; f__Ruminococcaceae; g__Subdoligranulum
Asv00275	Lithocholic acid glycine conjugate	7.87042e-06	-4.46868	Meta	d__Bacteria; p__Spirochaetota; c__Spirochaetia; o__Spirochaetales; f__Spirochaetaceae; g__Treponema
Asv00281	Lithocholic acid glycine conjugate	0.000321033	-3.59771	Meta	d__Bacteria; p__Firmicutes; c__Clostridia; o__Lachnospirales; f__Lachnospiraceae
Asv00288	Lithocholic acid glycine conjugate	4.25043e-07	-5.20022	quantitive	d__Bacteria; p__Spirochaetota; c__Spirochaetia; o__Spirochaetales; f__Spirochaetaceae; g__Treponema
Asv00294	Lithocholic acid glycine conjugate	0.000486582	3.52695	binary	d__Bacteria; p__Firmicutes; c__Clostridia; o__Peptostreptococcales-Tissierellales; f__Anaerovoracaceae; g__Family_XIII_AD3011_group
Asv00304	Lithocholic acid glycine conjugate	0.000237323	3.72536	quantitive	d__Bacteria; p__Bacteroidota; c__Bacteroidia; o__Bacteroidales; f__Rikenellaceae; g__Rikenellaceae_RC9_gut_group; s__uncultured_bacterium
Asv00312	Lithocholic acid glycine conjugate	2.85955e-05	-4.18437	Meta	d__Bacteria; p__Firmicutes; c__Clostridia; o__Clostridia_vadinBB60_group; f__Clostridia_vadinBB60_group; g__Clostridia_vadinBB60_group
Asv00321	Lithocholic acid glycine conjugate	5.73511e-05	-4.08222	binary	d__Bacteria; p__Firmicutes; c__Clostridia; o__Lachnospirales; f__Lachnospiraceae
Asv00326	Lithocholic acid glycine conjugate	0.0031304	2.97893	binary	d__Bacteria; p__Firmicutes; c__Negativicutes; o__Veillonellales-Selenomonadales; f__Selenomonadaceae; g__Anaerovibrio
Asv00327	Lithocholic acid glycine conjugate	0.00137012	-3.23133	binary	d__Bacteria; p__Cyanobacteria; c__Vampirivibrionia; o__Gastranaerophilales; f__Gastranaerophilales; g__Gastranaerophilales; s__uncultured_rumen
Asv00329	Lithocholic acid glycine conjugate	6.53579e-07	-4.97467	Meta	d__Bacteria; p__Spirochaetota; c__Spirochaetia; o__Spirochaetales; f__Spirochaetaceae; g__Treponema; s__uncultured_bacterium
Asv00330	Lithocholic acid glycine conjugate	6.195e-05	-4.00526	Meta	d__Bacteria; p__Firmicutes; c__Clostridia; o__Lachnospirales; f__Lachnospiraceae
Asv00333	Lithocholic acid glycine conjugate	0.000308061	-3.60843	Meta	d__Bacteria; p__Firmicutes; c__Clostridia; o__Oscillospirales; f__UCG-010; g__UCG-010
Asv00352	Lithocholic acid glycine conjugate	0.00248551	3.0251	Meta	d__Bacteria; p__Bacteroidota; c__Bacteroidia; o__Bacteroidales; f__Prevotellaceae; g__Prevotellaceae_NK3B31_group; s__metagenome
Asv00353	Lithocholic acid glycine conjugate	0.000121585	3.84291	Meta	d__Bacteria; p__Firmicutes; c__Clostridia; o__Lachnospirales; f__Lachnospiraceae
Asv00375	Lithocholic acid glycine conjugate	0.00243056	-3.03186	Meta	d__Bacteria; p__Spirochaetota; c__Spirochaetia; o__Spirochaetales; f__Spirochaetaceae; g__Treponema; s__Treponema_porcinum
Asv00380	Lithocholic acid glycine conjugate	1.15871e-06	-4.86257	Meta	d__Bacteria; p__Proteobacteria; c__Alphaproteobacteria; o__Rickettsiales; f__Mitochondria; g__Mitochondria; s__uncultured_Alphaproteobacteria
Asv00400	Lithocholic acid glycine conjugate	1.45723e-05	-4.4081	binary	d__Bacteria; p__Bacteroidota; c__Bacteroidia; o__Bacteroidales; f__Prevotellaceae
Asv00429	Lithocholic acid glycine conjugate	0.000805027	3.35106	Meta	d__Bacteria; p__Firmicutes; c__Clostridia; o__Peptostreptococcales-Tissierellales; f__Anaerovoracaceae; g__[Eubacterium]_nodatum_group
Asv00439	Lithocholic acid glycine conjugate	6.40858e-08	-5.40701	Meta	d__Bacteria; p__Spirochaetota; c__Spirochaetia; o__Spirochaetales; f__Spirochaetaceae; g__Treponema
Asv00469	Lithocholic acid glycine conjugate	0.00253724	-3.01886	Meta	d__Bacteria; p__Firmicutes; c__Clostridia; o__Oscillospirales; f__UCG-010; g__UCG-010; s__uncultured_bacterium
Asv00485	Lithocholic acid glycine conjugate	0.00142665	-3.1892	Meta	d__Bacteria; p__Firmicutes; c__Clostridia; o__Lachnospirales; f__Lachnospiraceae
Asv00490	Lithocholic acid glycine conjugate	2.31358e-07	-5.1722	Meta	d__Bacteria; p__Spirochaetota; c__Spirochaetia; o__Spirochaetales; f__Spirochaetaceae; g__Treponema
Asv00497	Lithocholic acid glycine conjugate	3.6545e-14	7.57273	Meta	d__Bacteria; p__Firmicutes; c__Clostridia; o__Peptococcales; f__Peptococcaceae; g__Peptococcus; s__uncultured_bacterium
Asv00505	Lithocholic acid glycine conjugate	8.35816e-08	5.50858	quantitive	d__Bacteria; p__Firmicutes; c__Clostridia; o__Peptococcales; f__Peptococcaceae; g__uncultured; s__unidentified
Asv00513	Lithocholic acid glycine conjugate	0.000177793	3.74864	Meta	d__Bacteria; p__Bacteroidota; c__Bacteroidia; o__Bacteroidales; f__Prevotellaceae; g__Alloprevotella
Asv00542	Lithocholic acid glycine conjugate	0.00461297	-2.83289	Meta	d__Bacteria; p__Bacteroidota; c__Bacteroidia; o__Bacteroidales; f__Rikenellaceae; g__Rikenellaceae_RC9_gut_group; s__uncultured_beta
Asv00554	Lithocholic acid glycine conjugate	9.44655e-05	3.90438	Meta	d__Bacteria; p__Firmicutes; c__Clostridia; o__Oscillospirales; f__Oscillospiraceae; g__UCG-002
Asv00585	Lithocholic acid glycine conjugate	1.59954e-06	4.79838	Meta	d__Bacteria; p__Verrucomicrobiota; c__Lentisphaeria; o__Oligosphaerales; f__Oligosphaeraceae; g__horsej-a03; s__uncultured_bacterium
Asv00623	Lithocholic acid glycine conjugate	6.45782e-06	4.51082	Meta	d__Bacteria; p__Fusobacteriota; c__Fusobacteriia; o__Fusobacteriales; f__Fusobacteriaceae; g__Fusobacterium; s__Fusobacterium_mortiferum
Asv00636	Lithocholic acid glycine conjugate	0.00590909	2.78369	quantitive	d__Bacteria; p__Bacteroidota; c__Bacteroidia; o__Bacteroidales; f__Paludibacteraceae; g__uncultured; s__uncultured_bacterium
Asv00669	Lithocholic acid glycine conjugate	3.12144e-06	4.77083	quantitive	d__Bacteria; p__Bacteroidota; c__Bacteroidia; o__Bacteroidales; f__Bacteroidaceae; g__Bacteroides
Asv00686	Lithocholic acid glycine conjugate	1.8183e-08	5.62846	Meta	d__Bacteria; p__Firmicutes; c__Clostridia; o__Oscillospirales; f__Ruminococcaceae; g__uncultured; s__gut_metagenome
Asv00710	Lithocholic acid glycine conjugate	6.88986e-05	-4.037	binary	d__Bacteria; p__Firmicutes; c__Clostridia; o__Lachnospirales; f__Lachnospiraceae
Asv00716	Lithocholic acid glycine conjugate	1.28716e-05	4.36228	Meta	d__Bacteria; p__Bacteroidota; c__Bacteroidia; o__Bacteroidales; f__Prevotellaceae; g__Alloprevotella; s__uncultured_bacterium
Asv00783	Lithocholic acid glycine conjugate	0.00169877	-3.1672	binary	d__Bacteria; p__Bacteroidota; c__Bacteroidia; o__Bacteroidales; f__Bacteroidaceae; g__Bacteroides
Asv00812	Lithocholic acid glycine conjugate	8.05459e-05	3.94277	Meta	d__Bacteria; p__Firmicutes; c__Clostridia; o__Peptostreptococcales-Tissierellales; f__Peptostreptococcaceae
Asv00820	Lithocholic acid glycine conjugate	0.000383554	3.55115	Meta	d__Bacteria; p__Proteobacteria; c__Gammaproteobacteria; o__Aeromonadales; f__Succinivibrionaceae; g__Succinivibrio; s__uncultured_bacterium
Asv00963	Lithocholic acid glycine conjugate	0.00122935	3.26329	binary	d__Bacteria; p__Campilobacterota; c__Campylobacteria; o__Campylobacterales; f__Helicobacteraceae; g__Helicobacter; s__Helicobacter_canadensis
Asv00978	Lithocholic acid glycine conjugate	2.69926e-06	-4.78464	binary	d__Bacteria; p__Fibrobacterota; c__Fibrobacteria; o__Fibrobacterales; f__Fibrobacteraceae; g__Fibrobacter; s__Fibrobacter_intestinalis
Asv00997	Lithocholic acid glycine conjugate	2.65807e-09	-5.95143	Meta	d__Bacteria; p__Spirochaetota; c__Spirochaetia; o__Spirochaetales; f__Spirochaetaceae; g__Treponema; s__Treponema_saccharophilum
Asv01044	Lithocholic acid glycine conjugate	1.48807e-06	-4.81283	Meta	d__Bacteria; p__Bacteroidota; c__Bacteroidia; o__Bacteroidales; f__p-251-o5; g__p-251-o5; s__uncultured_bacterium
Asv01045	Lithocholic acid glycine conjugate	2.1253e-05	-4.2513	Meta	d__Bacteria; p__Spirochaetota; c__Spirochaetia; o__Spirochaetales; f__Spirochaetaceae; g__Treponema
Asv01047	Lithocholic acid glycine conjugate	0.000553514	-3.45343	Meta	d__Bacteria; p__Bacteroidota; c__Bacteroidia; o__Bacteroidales; f__Rikenellaceae; g__Rikenellaceae_RC9_gut_group; s__uncultured_bacterium
Asv01052	Lithocholic acid glycine conjugate	0.000558759	-3.48862	binary	d__Bacteria; p__Cyanobacteria; c__Vampirivibrionia; o__Gastranaerophilales; f__Gastranaerophilales; g__Gastranaerophilales; s__Candidatus_Gastranaerophilales
Asv01055	Lithocholic acid glycine conjugate	5.92326e-05	4.01585	Meta	d__Bacteria; p__Bacteroidota; c__Bacteroidia; o__Bacteroidales; f__Prevotellaceae; g__Alloprevotella
Asv01065	Lithocholic acid glycine conjugate	0.000234902	-3.67818	Meta	d__Bacteria; p__Firmicutes; c__Bacilli; o__Acholeplasmatales; f__Acholeplasmataceae; g__Anaeroplasma; s__uncultured_rumen
Asv01152	Lithocholic acid glycine conjugate	0.0046723	-2.8288	Meta	d__Bacteria; p__Bacteroidota; c__Bacteroidia; o__Bacteroidales; f__Rikenellaceae; g__Rikenellaceae_RC9_gut_group; s__uncultured_bacterium
Asv01184	Lithocholic acid glycine conjugate	0.00652783	-2.74224	quantitive	d__Bacteria; p__Firmicutes; c__Clostridia; o__Lachnospirales; f__Lachnospiraceae
Asv01215	Lithocholic acid glycine conjugate	0.00119962	3.23897	Meta	d__Bacteria; p__Firmicutes; c__Bacilli; o__Erysipelotrichales; f__Erysipelotrichaceae; g__uncultured; s__uncultured_bacterium
Asv01232	Lithocholic acid glycine conjugate	2.96011e-05	-4.17651	Meta	d__Bacteria; p__Bacteroidota; c__Bacteroidia; o__Bacteroidales; f__Rikenellaceae; g__Rikenellaceae_RC9_gut_group; s__uncultured_bacterium
Asv01278	Lithocholic acid glycine conjugate	0.00623489	-2.73517	Meta	d__Bacteria; p__Firmicutes; c__Clostridia; o__Oscillospirales; f__Oscillospiraceae; g__NK4A214_group
Asv01291	Lithocholic acid glycine conjugate	0.00118659	3.27367	binary	d__Bacteria; p__Campilobacterota; c__Campylobacteria; o__Campylobacterales; f__Helicobacteraceae; g__Helicobacter; s__Helicobacter_rodentium
Asv01298	Lithocholic acid glycine conjugate	1.45373e-05	4.42587	quantitive	d__Bacteria; p__Bacteroidota; c__Bacteroidia; o__Bacteroidales; f__Rikenellaceae; g__Rikenellaceae_RC9_gut_group; s__uncultured_bacterium
Asv01347	Lithocholic acid glycine conjugate	1.77152e-05	-4.36284	binary	d__Bacteria; p__Spirochaetota; c__Spirochaetia; o__Spirochaetales; f__Spirochaetaceae; g__Treponema; s__uncultured_bacterium
Asv01396	Lithocholic acid glycine conjugate	0.000197116	-3.76961	binary	d__Bacteria; p__Spirochaetota; c__Spirochaetia; o__Spirochaetales; f__Spirochaetaceae; g__Treponema; s__uncultured_bacterium
Asv01431	Lithocholic acid glycine conjugate	0.00182018	3.1181	Meta	d__Bacteria; p__Bacteroidota; c__Bacteroidia; o__Bacteroidales; f__Rikenellaceae; g__Rikenellaceae_RC9_gut_group; s__uncultured_bacterium
Asv01476	Lithocholic acid glycine conjugate	6.06098e-06	4.66766	quantitive	d__Bacteria; p__Bacteroidota; c__Bacteroidia; o__Bacteroidales; f__Bacteroidaceae; g__Bacteroides
Asv01807	Lithocholic acid glycine conjugate	0.003396	-2.95314	binary	d__Bacteria; p__Firmicutes; c__Bacilli; o__Acholeplasmatales; f__Acholeplasmataceae; g__Anaeroplasma; s__uncultured_bacterium
Asv01826	Lithocholic acid glycine conjugate	0.000513556	-3.47358	Meta	d__Bacteria; p__Firmicutes; c__Clostridia; o__Oscillospirales; f__Ruminococcaceae; g__Ruminococcus
Asv01908	Lithocholic acid glycine conjugate	0.0056907	2.78528	binary	d__Bacteria; p__Bacteroidota; c__Bacteroidia; o__Bacteroidales; f__Bacteroidaceae; g__Bacteroides
Asv02399	Lithocholic acid glycine conjugate	0.000543382	3.49638	binary	d__Bacteria; p__Fusobacteriota; c__Fusobacteriia; o__Fusobacteriales; f__Fusobacteriaceae; g__Fusobacterium; s__Bacillus_bogoriensis
Asv02446	Lithocholic acid glycine conjugate	0.00125826	3.30785	quantitive	d__Bacteria; p__Bacteroidota; c__Bacteroidia; o__Bacteroidales; f__Bacteroidaceae; g__Bacteroides
Asv02452	Lithocholic acid glycine conjugate	5.41036e-07	5.12305	binary	d__Bacteria; p__Verrucomicrobiota; c__Kiritimatiellae; o__WCHB1-41; f__WCHB1-41; g__WCHB1-41
Asv02598	Lithocholic acid glycine conjugate	0.00382052	-2.89261	Meta	d__Bacteria; p__Firmicutes; c__Clostridia; o__Clostridia_vadinBB60_group; f__Clostridia_vadinBB60_group; g__Clostridia_vadinBB60_group; s__uncultured_bacterium
Asv02765	Lithocholic acid glycine conjugate	0.0041682	-2.86514	Meta	d__Bacteria; p__Spirochaetota; c__Spirochaetia; o__Spirochaetales; f__Spirochaetaceae; g__Sphaerochaeta; s__uncultured_bacterium
Asv03143	Lithocholic acid glycine conjugate	0.00203432	3.11932	quantitive	d__Bacteria; p__Bacteroidota; c__Bacteroidia; o__Bacteroidales; f__Prevotellaceae; g__Alloprevotella; s__uncultured_bacterium
Asv03275	Lithocholic acid glycine conjugate	0.00317665	-2.9743	binary	d__Bacteria; p__Firmicutes; c__Clostridia; o__Lachnospirales; f__Lachnospiraceae
Asv03463	Lithocholic acid glycine conjugate	0.0002181	-3.69707	Meta	d__Bacteria; p__Cyanobacteria; c__Vampirivibrionia; o__Gastranaerophilales; f__Gastranaerophilales; g__Gastranaerophilales
Asv03980	Lithocholic acid glycine conjugate	0.00533599	-2.80664	binary	d__Bacteria; p__Firmicutes; c__Clostridia; o__Oscillospirales; f__UCG-010; g__UCG-010
Asv04465	Lithocholic acid glycine conjugate	0.000160071	3.82375	binary	d__Bacteria; p__Bacteroidota; c__Bacteroidia; o__Bacteroidales; f__Bacteroidaceae; g__Bacteroides; s__Bacteroides_coprophilus
Asv05814	Lithocholic acid glycine conjugate	4.45233e-09	6.04528	binary	d__Bacteria; p__Fusobacteriota; c__Fusobacteriia; o__Fusobacteriales; f__Fusobacteriaceae; g__Fusobacterium
Asv00002	3-Hydroxysebacic acid	0.00291654	3.00121	quantitive	d__Bacteria; p__Spirochaetota; c__Spirochaetia; o__Spirochaetales; f__Spirochaetaceae; g__Sphaerochaeta; s__uncultured_prokaryote
Asv00004	3-Hydroxysebacic acid	0.00201364	3.08821	Meta	d__Bacteria; p__Proteobacteria; c__Gammaproteobacteria; o__Enterobacterales; f__Enterobacteriaceae; g__Escherichia-Shigella
Asv00005	3-Hydroxysebacic acid	0.000126597	-3.88717	quantitive	d__Bacteria; p__Bacteroidota; c__Bacteroidia; o__Bacteroidales; f__p-251-o5; g__p-251-o5; s__uncultured_bacterium
Asv00006	3-Hydroxysebacic acid	3.80177e-05	-4.18278	quantitive	d__Bacteria; p__Firmicutes; c__Bacilli; o__Lactobacillales; f__Lactobacillaceae; g__Lactobacillus
Asv00015	3-Hydroxysebacic acid	3.09996e-05	4.23193	quantitive	d__Bacteria; p__Bacteroidota; c__Bacteroidia; o__Bacteroidales; f__Rikenellaceae; g__dgA-11_gut_group; s__uncultured_Bacteroidales
Asv00016	3-Hydroxysebacic acid	0.000599667	3.43176	Meta	d__Bacteria; p__Spirochaetota; c__Spirochaetia; o__Spirochaetales; f__Spirochaetaceae; g__Sphaerochaeta; s__uncultured_bacterium
Asv00019	3-Hydroxysebacic acid	8.25627e-05	-3.99517	quantitive	d__Bacteria; p__Bacteroidota; c__Bacteroidia; o__Bacteroidales; f__Prevotellaceae; g__Prevotellaceae_UCG-003; s__uncultured_bacterium
Asv00027	3-Hydroxysebacic acid	4.79224e-09	-5.85423	Meta	d__Bacteria; p__Firmicutes; c__Negativicutes; o__Veillonellales-Selenomonadales; f__Selenomonadaceae; g__Anaerovibrio; s__uncultured_rumen
Asv00030	3-Hydroxysebacic acid	1.13777e-05	-4.46988	quantitive	d__Bacteria; p__Bacteroidota; c__Bacteroidia; o__Bacteroidales; f__Prevotellaceae; g__Prevotella
Asv00034	3-Hydroxysebacic acid	8.62097e-05	3.98119	quantitive	d__Bacteria; p__Firmicutes; c__Clostridia; o__Peptostreptococcales-Tissierellales; f__Peptostreptococcaceae; g__Terrisporobacter; s__uncultured_bacterium
Asv00044	3-Hydroxysebacic acid	0.000760449	-3.3668	Meta	d__Bacteria; p__Firmicutes; c__Clostridia; o__Lachnospirales; f__Lachnospiraceae
Asv00053	3-Hydroxysebacic acid	8.45284e-06	-4.45338	Meta	d__Bacteria; p__Bacteroidota; c__Bacteroidia; o__Bacteroidales; f__Prevotellaceae; g__Prevotellaceae_NK3B31_group; s__uncultured_bacterium
Asv00054	3-Hydroxysebacic acid	0.00173772	-3.20024	quantitive	d__Bacteria; p__Bacteroidota; c__Bacteroidia; o__Bacteroidales; f__p-251-o5; g__p-251-o5; s__uncultured_bacterium
Asv00055	3-Hydroxysebacic acid	3.92405e-06	-4.61537	Meta	d__Bacteria; p__Firmicutes; c__Bacilli; o__Erysipelotrichales; f__Erysipelotrichaceae; g__Turicibacter
Asv00057	3-Hydroxysebacic acid	0.00123338	-3.23105	Meta	d__Bacteria; p__Spirochaetota; c__Spirochaetia; o__Spirochaetales; f__Spirochaetaceae; g__Treponema; s__uncultured_bacterium
Asv00062	3-Hydroxysebacic acid	0.00209431	3.07652	Meta	d__Bacteria; p__Bacteroidota; c__Bacteroidia; o__Bacteroidales; f__Bacteroidaceae; g__Bacteroides
Asv00066	3-Hydroxysebacic acid	2.11716e-05	-4.32288	quantitive	d__Bacteria; p__Spirochaetota; c__Spirochaetia; o__Spirochaetales; f__Spirochaetaceae; g__Treponema; s__uncultured_bacterium
Asv00070	3-Hydroxysebacic acid	9.03791e-05	-3.91507	Meta	d__Bacteria; p__Firmicutes; c__Clostridia; o__Lachnospirales; f__Lachnospiraceae
Asv00076	3-Hydroxysebacic acid	0.00140261	-3.23132	quantitive	d__Bacteria; p__Bacteroidota; c__Bacteroidia; o__Bacteroidales; f__Bacteroidales_RF16_group; g__Bacteroidales_RF16_group; s__uncultured_bacterium
Asv00080	3-Hydroxysebacic acid	0.000937251	3.34218	quantitive	d__Bacteria; p__Firmicutes; c__Bacilli; o__Erysipelotrichales; f__Erysipelotrichaceae; g__uncultured; s__uncultured_bacterium
Asv00082	3-Hydroxysebacic acid	0.00154849	3.16544	Meta	d__Bacteria; p__Desulfobacterota; c__Desulfovibrionia; o__Desulfovibrionales; f__Desulfovibrionaceae; g__Desulfovibrio; s__bacterium
Asv00087	3-Hydroxysebacic acid	1.20982e-06	4.95621	quantitive	d__Bacteria; p__Firmicutes; c__Clostridia; o__Peptostreptococcales-Tissierellales; f__Anaerovoracaceae; g__Family_XIII_AD3011_group; s__uncultured_organism
Asv00089	3-Hydroxysebacic acid	0.00290465	-3.00829	quantitive	d__Bacteria; p__Bacteroidota; c__Bacteroidia; o__Bacteroidales; f__Prevotellaceae; g__Prevotellaceae_NK3B31_group
Asv00090	3-Hydroxysebacic acid	3.86804e-07	5.19153	quantitive	d__Bacteria; p__Firmicutes; c__Clostridia; o__Peptostreptococcales-Tissierellales; f__Peptostreptococcaceae; g__Romboutsia
Asv00091	3-Hydroxysebacic acid	1.50841e-06	-4.81012	Meta	d__Bacteria; p__Bacteroidota; c__Bacteroidia; o__Bacteroidales; f__Prevotellaceae; g__Prevotella
Asv00097	3-Hydroxysebacic acid	8.47141e-05	-3.99497	quantitive	d__Bacteria; p__Bacteroidota; c__Bacteroidia; o__Bacteroidales; f__Prevotellaceae; g__Prevotella; s__uncultured_bacterium
Asv00105	3-Hydroxysebacic acid	1.85911e-06	-4.76817	Meta	d__Bacteria; p__Firmicutes; c__Negativicutes; o__Veillonellales-Selenomonadales; f__Selenomonadaceae; g__Anaerovibrio
Asv00110	3-Hydroxysebacic acid	3.23799e-06	-4.65512	Meta	d__Bacteria; p__Firmicutes; c__Clostridia; o__Clostridiales; f__Clostridiaceae; g__Clostridium_sensu_stricto_1
Asv00111	3-Hydroxysebacic acid	3.19851e-05	-4.22491	quantitive	d__Bacteria; p__Firmicutes; c__Clostridia; o__Lachnospirales; f__Lachnospiraceae
Asv00121	3-Hydroxysebacic acid	8.05317e-05	-3.94281	Meta	d__Bacteria; p__Spirochaetota; c__Spirochaetia; o__Spirochaetales; f__Spirochaetaceae; g__Treponema
Asv00142	3-Hydroxysebacic acid	0.000362113	-3.56626	Meta	d__Bacteria; p__Firmicutes; c__Clostridia; o__Lachnospirales; f__Lachnospiraceae
Asv00147	3-Hydroxysebacic acid	0.00279443	3.01798	quantitive	d__Bacteria; p__Firmicutes; c__Clostridia; o__Oscillospirales; f__Oscillospiraceae; g__NK4A214_group
Asv00148	3-Hydroxysebacic acid	7.24858e-05	4.02943	quantitive	d__Bacteria; p__Firmicutes; c__Clostridia; o__Oscillospirales; f__Oscillospiraceae; g__UCG-005
Asv00149	3-Hydroxysebacic acid	0.00231323	-3.04676	Meta	d__Bacteria; p__Firmicutes; c__Clostridia; o__Lachnospirales; f__Lachnospiraceae
Asv00163	3-Hydroxysebacic acid	0.00275899	-2.99339	Meta	d__Bacteria; p__Firmicutes; c__Bacilli; o__Lactobacillales; f__Lactobacillaceae; g__Lactobacillus
Asv00167	3-Hydroxysebacic acid	5.02703e-05	-4.05437	Meta	d__Bacteria; p__Bacteroidota; c__Bacteroidia; o__Bacteroidales; f__Prevotellaceae; g__Prevotellaceae_UCG-003
Asv00175	3-Hydroxysebacic acid	0.000812664	-3.34845	Meta	d__Bacteria; p__Bacteroidota; c__Bacteroidia; o__Bacteroidales; f__Prevotellaceae; g__Prevotella
Asv00179	3-Hydroxysebacic acid	0.00089995	-3.32007	Meta	d__Bacteria; p__Bacteroidota; c__Bacteroidia; o__Bacteroidales; f__Prevotellaceae; g__Prevotella
Asv00198	3-Hydroxysebacic acid	0.00205355	-3.08238	Meta	d__Bacteria; p__Firmicutes; c__Clostridia; o__Lachnospirales; f__Lachnospiraceae
Asv00202	3-Hydroxysebacic acid	0.000161036	3.8222	binary	d__Bacteria; p__Verrucomicrobiota; c__Kiritimatiellae; o__WCHB1-41; f__WCHB1-41; g__WCHB1-41; s__uncultured_bacterium
Asv00220	3-Hydroxysebacic acid	0.000714322	3.38402	Meta	d__Bacteria; p__Firmicutes; c__Clostridia; o__Oscillospirales; f__[Eubacterium]_coprostanoligenes_group; g__[Eubacterium]_coprostanoligenes_group
Asv00222	3-Hydroxysebacic acid	0.000122044	-3.84198	Meta	d__Bacteria; p__Bacteroidota; c__Bacteroidia; o__Bacteroidales; f__Prevotellaceae; g__Prevotella
Asv00223	3-Hydroxysebacic acid	2.77019e-07	-5.13845	Meta	d__Bacteria; p__Firmicutes; c__Clostridia; o__Lachnospirales; f__Lachnospiraceae; g__Lachnospiraceae_UCG-003; s__uncultured_bacterium
Asv00234	3-Hydroxysebacic acid	0.000491883	-3.48514	Meta	d__Bacteria; p__Spirochaetota; c__Spirochaetia; o__Spirochaetales; f__Spirochaetaceae; g__Treponema
Asv00235	3-Hydroxysebacic acid	0.00276943	2.99223	Meta	d__Bacteria; p__Desulfobacterota; c__Desulfovibrionia; o__Desulfovibrionales; f__Desulfovibrionaceae; g__Mailhella; s__Desulfovibrio_sp.
Asv00236	3-Hydroxysebacic acid	0.00319058	-2.94875	Meta	d__Bacteria; p__Firmicutes; c__Bacilli; o__Acholeplasmatales; f__Acholeplasmataceae; g__Anaeroplasma; s__uncultured_bacterium
Asv00239	3-Hydroxysebacic acid	0.00198401	-3.09262	Meta	d__Bacteria; p__Firmicutes; c__Bacilli; o__Acholeplasmatales; f__Acholeplasmataceae; g__Anaeroplasma; s__uncultured_bacterium
Asv00281	3-Hydroxysebacic acid	2.82277e-06	-4.68331	Meta	d__Bacteria; p__Firmicutes; c__Clostridia; o__Lachnospirales; f__Lachnospiraceae
Asv00288	3-Hydroxysebacic acid	4.21616e-05	-4.0953	Meta	d__Bacteria; p__Spirochaetota; c__Spirochaetia; o__Spirochaetales; f__Spirochaetaceae; g__Treponema
Asv00294	3-Hydroxysebacic acid	6.33869e-05	3.99983	Meta	d__Bacteria; p__Firmicutes; c__Clostridia; o__Peptostreptococcales-Tissierellales; f__Anaerovoracaceae; g__Family_XIII_AD3011_group
Asv00305	3-Hydroxysebacic acid	0.000307024	-3.65603	quantitive	d__Bacteria; p__Bacteroidota; c__Bacteroidia; o__Bacteroidales; f__Prevotellaceae; g__Prevotellaceae_UCG-001; s__uncultured_bacterium
Asv00327	3-Hydroxysebacic acid	0.000144385	-3.87918	quantitive	d__Bacteria; p__Cyanobacteria; c__Vampirivibrionia; o__Gastranaerophilales; f__Gastranaerophilales; g__Gastranaerophilales; s__uncultured_rumen
Asv00329	3-Hydroxysebacic acid	0.000536486	-3.46185	Meta	d__Bacteria; p__Spirochaetota; c__Spirochaetia; o__Spirochaetales; f__Spirochaetaceae; g__Treponema; s__uncultured_bacterium
Asv00330	3-Hydroxysebacic acid	0.000137242	-3.90652	quantitive	d__Bacteria; p__Firmicutes; c__Clostridia; o__Lachnospirales; f__Lachnospiraceae
Asv00345	3-Hydroxysebacic acid	0.00052918	3.50578	quantitive	d__Bacteria; p__Firmicutes; c__Clostridia; o__Peptostreptococcales-Tissierellales; f__Anaerovoracaceae; g__Family_XIII_AD3011_group; s__uncultured_organism
Asv00400	3-Hydroxysebacic acid	1.16469e-07	-5.29895	Meta	d__Bacteria; p__Bacteroidota; c__Bacteroidia; o__Bacteroidales; f__Prevotellaceae
Asv00439	3-Hydroxysebacic acid	1.81006e-05	-4.28712	Meta	d__Bacteria; p__Spirochaetota; c__Spirochaetia; o__Spirochaetales; f__Spirochaetaceae; g__Treponema
Asv00455	3-Hydroxysebacic acid	1.41395e-06	-4.82303	Meta	d__Bacteria; p__Firmicutes; c__Clostridia; o__Clostridiales; f__Clostridiaceae; g__Clostridium_sensu_stricto_1; s__Clostridium_butyricum
Asv00490	3-Hydroxysebacic acid	0.00180008	-3.14974	binary	d__Bacteria; p__Spirochaetota; c__Spirochaetia; o__Spirochaetales; f__Spirochaetaceae; g__Treponema
Asv00497	3-Hydroxysebacic acid	1.16903e-05	4.38328	Meta	d__Bacteria; p__Firmicutes; c__Clostridia; o__Peptococcales; f__Peptococcaceae; g__Peptococcus; s__uncultured_bacterium
Asv00505	3-Hydroxysebacic acid	0.000298801	3.61634	Meta	d__Bacteria; p__Firmicutes; c__Clostridia; o__Peptococcales; f__Peptococcaceae; g__uncultured; s__unidentified
Asv00585	3-Hydroxysebacic acid	0.0011458	3.25204	Meta	d__Bacteria; p__Verrucomicrobiota; c__Lentisphaeria; o__Oligosphaerales; f__Oligosphaeraceae; g__horsej-a03; s__uncultured_bacterium
Asv00609	3-Hydroxysebacic acid	7.64827e-05	3.95516	Meta	d__Bacteria; p__Firmicutes; c__Clostridia; o__Clostridiales; f__Clostridiaceae; g__Clostridium_sensu_stricto_1
Asv00623	3-Hydroxysebacic acid	2.90807e-06	4.67721	Meta	d__Bacteria; p__Fusobacteriota; c__Fusobacteriia; o__Fusobacteriales; f__Fusobacteriaceae; g__Fusobacterium; s__Fusobacterium_mortiferum
Asv00686	3-Hydroxysebacic acid	0.000753199	3.40469	binary	d__Bacteria; p__Firmicutes; c__Clostridia; o__Oscillospirales; f__Ruminococcaceae; g__uncultured; s__gut_metagenome
Asv00724	3-Hydroxysebacic acid	4.78622e-06	-4.57395	Meta	d__Bacteria; p__Bacteroidota; c__Bacteroidia; o__Bacteroidales
Asv00812	3-Hydroxysebacic acid	0.00111259	3.29249	binary	d__Bacteria; p__Firmicutes; c__Clostridia; o__Peptostreptococcales-Tissierellales; f__Peptostreptococcaceae
Asv00848	3-Hydroxysebacic acid	2.15642e-05	4.35868	quantitive	d__Bacteria; p__Firmicutes; c__Clostridia; o__Oscillospirales; f__Oscillospiraceae; g__UCG-005
Asv00997	3-Hydroxysebacic acid	0.000166383	-3.76525	Meta	d__Bacteria; p__Spirochaetota; c__Spirochaetia; o__Spirochaetales; f__Spirochaetaceae; g__Treponema; s__Treponema_saccharophilum
Asv01042	3-Hydroxysebacic acid	0.000576965	-3.44222	Meta	d__Bacteria; p__Bacteroidota; c__Bacteroidia; o__Bacteroidales; f__Prevotellaceae; g__uncultured; s__metagenome
Asv01045	3-Hydroxysebacic acid	0.00339532	-2.92948	Meta	d__Bacteria; p__Spirochaetota; c__Spirochaetia; o__Spirochaetales; f__Spirochaetaceae; g__Treponema
Asv01184	3-Hydroxysebacic acid	0.000141862	-3.86251	quantitive	d__Bacteria; p__Firmicutes; c__Clostridia; o__Lachnospirales; f__Lachnospiraceae
Asv01215	3-Hydroxysebacic acid	5.68194e-06	4.64156	quantitive	d__Bacteria; p__Firmicutes; c__Bacilli; o__Erysipelotrichales; f__Erysipelotrichaceae; g__uncultured; s__uncultured_bacterium
Asv01388	3-Hydroxysebacic acid	6.29462e-05	4.06423	quantitive	d__Bacteria; p__Firmicutes; c__Clostridia; o__Oscillospirales; f__Butyricicoccaceae; g__UCG-009; s__uncultured_bacterium
Asv01476	3-Hydroxysebacic acid	0.001052	3.27624	Meta	d__Bacteria; p__Bacteroidota; c__Bacteroidia; o__Bacteroidales; f__Bacteroidaceae; g__Bacteroides
Asv01586	3-Hydroxysebacic acid	5.07626e-05	4.05209	Meta	d__Bacteria; p__Firmicutes; c__Clostridia; o__Lachnospirales; f__Lachnospiraceae; g__Epulopiscium; s__uncultured_organism
Asv01807	3-Hydroxysebacic acid	0.000802509	-3.35193	Meta	d__Bacteria; p__Firmicutes; c__Bacilli; o__Acholeplasmatales; f__Acholeplasmataceae; g__Anaeroplasma; s__uncultured_bacterium
Asv03463	3-Hydroxysebacic acid	0.000292039	-3.62226	Meta	d__Bacteria; p__Cyanobacteria; c__Vampirivibrionia; o__Gastranaerophilales; f__Gastranaerophilales; g__Gastranaerophilales
Asv00002	Traumatic acid	0.000839938	3.37364	quantitive	d__Bacteria; p__Spirochaetota; c__Spirochaetia; o__Spirochaetales; f__Spirochaetaceae; g__Sphaerochaeta; s__uncultured_prokaryote
Asv00015	Traumatic acid	5.10392e-06	4.64639	quantitive	d__Bacteria; p__Bacteroidota; c__Bacteroidia; o__Bacteroidales; f__Rikenellaceae; g__dgA-11_gut_group; s__uncultured_Bacteroidales
Asv00016	Traumatic acid	0.000695049	3.39152	Meta	d__Bacteria; p__Spirochaetota; c__Spirochaetia; o__Spirochaetales; f__Spirochaetaceae; g__Sphaerochaeta; s__uncultured_bacterium
Asv00027	Traumatic acid	3.88479e-07	-5.07452	Meta	d__Bacteria; p__Firmicutes; c__Negativicutes; o__Veillonellales-Selenomonadales; f__Selenomonadaceae; g__Anaerovibrio; s__uncultured_rumen
Asv00030	Traumatic acid	1.5814e-05	-4.39391	quantitive	d__Bacteria; p__Bacteroidota; c__Bacteroidia; o__Bacteroidales; f__Prevotellaceae; g__Prevotella
[truncated: 318 more rows]

## Sheet: Table S6
Supplementary Table 6. Significant correlations between gut microbial genera in feces samples and serum metabolites
[truncated: 758 more rows]

[truncated: 8 more sheets: Table S7, Table S8, Table S9, Table S10, Table S11, Table S12, Table S13, Table S14]
